# Supplementary material for: Comparative analysis of bile metabolic profile in patients with biliary obstruction complicated by Clonorchis sinensis infection
Source: Front Cell Infect Microbiol. 2023 Sep 12;13:1254016. doi: 10.3389/fcimb.2023.1254016 (PMC10585366; doi:10.3389/fcimb.2023.1254016)
Supplement: Supplementary file 4 [file Table_1.xlsx]

## Sheet: Table S1
Table S1. The list of 211 significant metabolites selected to distinguish OB-C.s patients from OB people in UPLC-Q-TOF MS/MS analysis.
RT, Retention time; VIP, Variable importance in the project; FC, Fold change; FDR-P values, Adjusted P values by false discovery rate method.
Metab ID	Metabolite	RT	M/Z	Formula	Pretreatment Method ( Ionization Mode)	Vip	FC	P_value	FDR-P
metab_26547	(E)-5-(3,4,5,6-Tetrahydro-3-pyridylidenemethyl)-2-furanmethanol	4.65495	190.087	C11H13NO2	neg	1.39202	0.955865	0.0004712	0.02429
metab_32717	(S)-Laudanosine	4.50677	402.195	C21H27NO4	neg	2.09321	0.838794	0.006145	0.07888
metab_25693	[4-(3-hydroxybutyl)-2-methoxyphenyl]oxidanesulfonic acid	3.78727	275.06	C11H16O6S	neg	1.8876	0.666235	0.00479	0.07026
metab_32671	{[(2Z)-2-(phenylmethylidene)heptyl]oxy}sulfonic acid	4.5454	329.106	C14H20O4S	neg	1.48942	0.93052	0.0003469	0.02167
metab_28836	1-(11Z,14Z-eicosadienoyl)-glycero-3-phosphate	7.74068	507.273	C23H43O7P	neg	1.25096	0.948535	0.003134	0.05664
metab_32600	1-(beta-D-Ribofuranosyl)-1,4-dihydronicotinamide	4.60802	277.083	C11H16N2O5	neg	1.33214	0.931653	0.01044	0.1016
metab_24895	1,1'-Ethylidenebistryptophan	2.9413	455.167	C24H26N4O4	neg	1.6852	0.744444	0.01512	0.1205
metab_22129	1,2,3,4,5,6-Hexahydro-5-(1-hydroxyethylidene)-7H-cyclopenta[b]pyridin-7-one	4.64712	178.087	C10H13NO2	neg	1.14633	0.955	0.009855	0.09903
metab_33626	1,3,7-Trimethyluric acid	3.81863	191.058	C8H10N4O3	neg	1.54007	0.914616	0.002783	0.05391
metab_27638	10,11-Dihydro-12R-hydroxy-leukotriene E4	5.57727	502.248	C23H39NO6S	neg	1.62734	0.876286	0.01135	0.1046
metab_31321	11,13-Dihydrotaraxinic acid glucosyl ester	5.5086	461.156	C21H30O9	neg	2.04108	0.824808	0.01883	0.134
metab_33729	1-alkyl-2-acylglycerophosphoethanolamine	3.73338	278.019	C6H14NO7P	neg	2.42135	1.23761	0.00273	0.05367
metab_34413	1-Ipomeanol	3.18565	213.076	C9H12O3	neg	1.14854	0.935401	0.01515	0.1206
metab_20893	1-Methylinosine	1.53602	303.077	C11H14N4O5	neg	2.24621	0.757011	0.01355	0.1147
metab_22218	2-(2-Furanyl)-3-piperidinol	4.92498	148.076	C9H13NO2	neg	1.07166	0.96571	0.0165	0.1272
metab_35179	2-(4-chloro-1-{4-[2-(dimethylamino)ethoxy]phenyl}-2-phenylbut-1-en-1-yl)phenol	2.48505	402.167	C26H28ClNO2	neg	2.33991	0.834771	0.0001338	0.01847
metab_32800	2-(5-Methyl-2-furanyl)-3-piperidinol	4.46092	202.087	C10H15NO2	neg	1.08507	0.954088	0.0257	0.1569
metab_33988	2,3-octadienoylglycine	3.53118	242.103	C10H15NO3	neg	1.98173	0.656455	0.006131	0.0788
metab_31951	2-[4,6-Bis(2,4-dimethylphenyl)-1,3,5-triazin-2-yl]-5-(octyloxy)phenol	5.08608	530.279	C33H39N3O2	neg	1.24083	0.949501	0.02261	0.1487
metab_35597	2-{[3-methyl-3-(4-methylpent-3-en-1-yl)oxiran-2-yl]methyl}benzene-1,3,5-triol	2.15368	299.125	C16H22O4	neg	1.32127	0.904783	0.0154	0.1217
metab_32792	2-Acetyl-1,5,6,7-tetrahydro-6-hydroxy-7-(hydroxymethyl)-4H-azepine-4-one	4.46858	220.061	C9H13NO4	neg	1.05309	0.969976	0.0131	0.1125
metab_32740	2-Amino-1,6-dimethylfuro[3,2-e]imidazo[4,5-b]pyridine	4.49145	201.079	C10H10N4O	neg	1.09298	0.960016	0.007044	0.08366
metab_26707	2-benzylheptanal	4.81685	241.098	C14H20O	neg	1.08721	0.965645	0.01347	0.1144
metab_25883	2-C-Methyl-1,4-erythrono-D-lactone	3.99185	113.024	C5H8O4	neg	1.34264	0.957676	0.0002718	0.02063
metab_20393	2-Ethyl-2-Hydroxybutyric acid	3.73338	131.07	C6H12O3	neg	1.62929	1.0895	0.01809	0.1317
metab_21237	2-Furoylglycine	2.94917	168.03	C7H7NO4	neg	1.46226	1.12705	0.01699	0.1285
metab_22494	2-Hydroxy-2,6,6-trimethylcyclohexanone	5.60022	177.091	C9H16O2	neg	1.1011	0.950558	0.01829	0.1326
metab_35061	2-Pentanamido-3-phenylpropanoic acid	2.6037	270.113	C14H19NO3	neg	1.22091	0.934322	0.02406	0.153
metab_33413	3,4,5-trihydroxy-6-[3-(4-methoxyphenyl)propoxy]oxane-2-carboxylic acid	3.99185	341.124	C16H22O8	neg	1.75346	0.870514	0.0009709	0.03262
metab_23222	3,4,5-trihydroxy-6-{[(2E)-3-phenylprop-2-enoyl]oxy}oxane-2-carboxylic acid	0.754267	359.052	C15H16O8	neg	1.57989	0.8957	0.01089	0.1034
metab_36287	3-Acetyl-4-hydroxy-6-methyl-2H-pyran-2-one	1.37943	213.04	C8H8O4	neg	1.0517	0.958316	0.03404	0.18
metab_32096	3-alpha-Androstanediol glucuronide	4.9938	467.262	C25H40O8	neg	1.71271	1.14843	0.0289	0.1646
metab_31180	3-carboxy-4-methyl-5-pentyl-2-furanpropanoic acid	5.59255	303.099	C14H20O5	neg	1.26794	0.944122	0.01198	0.1079
metab_32036	3-Hydroxymethylantipyrine	5.0401	203.082	C11H12N2O2	neg	1.44581	0.956741	0.002863	0.05456
metab_34065	3-Indolebutyric acid	3.4845	248.093	C12H13NO2	neg	1.25966	0.950388	0.0191	0.1343
metab_33309	3-Methyl-3-butenyl apiosyl-(1->6)-glucoside	4.06297	401.145	C16H28O10	neg	1.72856	0.91209	0.0007573	0.02882
metab_21674	4-(Butoxymethyl)-2-methoxyphenol	3.1227	209.118	C12H18O3	neg	1.41598	0.924361	0.02004	0.1386
metab_33631	5,10-Methenyltetrahydrofolic acid	3.8108	490.129	C20H21N7O6	neg	2.12225	1.28243	0.008628	0.09268
metab_34679	5-[2H-Pyrrol-4-(3H)-ylidenemethyl]-2-furanmethanol	2.95707	176.071	C10H11NO2	neg	1.44904	0.925575	0.003496	0.05937
metab_27666	5-benzyloxolan-2-one	5.60787	221.082	C11H12O2	neg	1.35768	0.919034	0.03695	0.1867
metab_24818	5'-Deoxy-5-fluorocytidine	2.84612	290.078	C9H12FN3O4	neg	1.62657	0.544337	0.04555	0.2056
metab_24990	5'-Hydroxycotinine	3.04318	213.066	C10H12N2O2	neg	1.36385	1.12151	0.03198	0.1745
metab_24457	5-Hydroxykynurenine	2.39783	205.061	C10H12N2O4	neg	1.07298	0.923695	0.03295	0.1775
metab_35795	6-Succinoaminopurine	1.96292	272.021	C9H9N5O3	neg	1.60734	0.836991	0.04263	0.1994
metab_36312	7,8-Dihydro-3-methylpyrrolo[1,2-a]pyrimidin-2(6H)-one	1.33198	195.077	C8H10N2O	neg	1.23634	0.923646	0.04139	0.1974
metab_26947	7-beta-D-Glucopyranosyloxybutylidenephthalide	5.0247	365.125	C18H22O8	neg	1.76267	1.13944	0.01315	0.1127
metab_33700	7-hydroxy-6-(3-hydroxy-3-methylbut-1-en-1-yl)-2H-chromen-2-one	3.7487	281.06	C14H14O4	neg	1.50238	1.15222	0.04993	0.2149
metab_31510	8-Epixanthatin	5.39372	281.093	C15H18O3	neg	1.5903	0.920347	0.001913	0.04677
metab_30573	8-HETrE	5.8902	359.197	C20H34O3	neg	2.12469	1.29439	0.04207	0.1988
metab_32535	Adipic acid	4.67057	145.05	C6H10O4	neg	1.29365	0.964174	0.002119	0.04835
metab_24770	AG-99	2.78395	203.046	C10H8N2O3	neg	2.99674	0.460236	0.000201	0.01847
metab_34979	Alanyltryptophan	2.67455	274.12	C14H17N3O3	neg	1.76611	0.776523	0.03888	0.1905
metab_34486	Alcophosphamide	3.11487	323.034	C7H17Cl2N2O3P	neg	1.50933	1.14738	0.03601	0.1849
metab_34320	Annuolide E	3.25693	285.088	C15H20O3	neg	2.52088	0.770083	0.0001893	0.01847
metab_33189	Arginyl-Methionine	4.15713	342.102	C11H23N5O3S	neg	2.0656	0.864051	0.003869	0.06252
metab_32325	Artonol D	4.83225	533.133	C30H26O7	neg	1.40754	0.913196	0.0206	0.1407
metab_36831	Ascorbic acid-2-sulfate	0.777067	254.981	C6H8O9S	neg	1.61624	0.921688	0.004285	0.0655
metab_24798	Aspartyl-Tryptophan	2.815	340.091	C15H17N3O5	neg	2.91205	0.70883	0.003321	0.05848
metab_32158	Austinol	4.96328	457.184	C25H30O8	neg	2.30334	1.18209	0.00945	0.09702
metab_36882	Bisnorbiotin	0.761867	261.055	C8H12N2O3S	neg	1.94749	0.856934	0.0004991	0.02496
metab_26465	C.I. Acid Green 3	4.5532	649.181	C37H36N2O6S2	neg	1.89726	0.856502	0.005109	0.07213
metab_26031	Cappariloside B	4.12567	495.162	C22H28N2O11	neg	1.42398	0.93569	0.02171	0.1453
metab_24456	Carbofuran	2.39783	202.087	C12H15NO3	neg	1.72413	0.917682	0.0002938	0.02126
metab_34519	Chondroitin	3.08223	360.095	C14H21NO11	neg	1.15459	1.09908	0.02533	0.1559
metab_23758	Chondroitin D-glucuronate	1.5822	454.158	C16H27NO11	neg	2.05946	0.774638	0.002754	0.05367
metab_26513	Cinnamoylglycine	4.60802	204.066	C11H11NO3	neg	1.11232	0.952849	0.008025	0.08998
metab_20416	Citric acid	0.777067	191.019	C6H8O7	neg	1.81435	0.92951	0.007513	0.08663
metab_33612	Clobetasol	3.8265	391.151	C22H28ClFO4	neg	1.24134	0.932602	0.004579	0.06859
metab_33680	Cortisol 21-sulfate	3.76407	441.158	C21H30O8S	neg	1.67963	0.896239	0.009735	0.09849
metab_28872	CPA(18:2(9Z,12Z)/0:0)	7.94777	415.225	C21H37O6P	neg	1.50407	1.13198	0.03618	0.1852
metab_25808	Cyperolone	3.90588	271.145	C15H24O2	neg	2.00356	0.88443	0.0002418	0.01967
metab_23080	Cysteinylglycine	0.6777	199.015	C5H10N2O3S	neg	2.02739	0.875587	0.0003243	0.02147
metab_31517	Edulitine	5.39372	204.066	C11H11NO3	neg	1.68562	0.940854	0.0001159	0.01847
metab_23875	Endalin	1.7494	210.07	C9H12FN3O3	neg	1.25685	0.906127	0.01147	0.1049
metab_22377	Epoxycampholenic aldehyde	5.3399	203.082	C10H16O2	neg	1.5817	0.950958	0.0007283	0.02829
metab_34433	Eremopetasitenin C1	3.15405	423.202	C21H30O6	neg	1.34568	0.909594	0.02013	0.1389
metab_33316	Ethyl 2-hydroxy-3-(3-indolyl)propanoate glucoside	4.05518	376.143	C19H25NO8	neg	1.20133	0.929972	0.02588	0.1569
metab_33919	Ethyl nicotinate	3.58582	347.124	C8H9NO2	neg	1.67671	0.918251	0.0001252	0.01847
metab_20332	Fluvoxamino acid	4.7863	635.235	C14H17F3N2O3	neg	1.24385	0.964538	0.009497	0.0974
metab_31723	Fusarin C	5.23193	412.179	C23H29NO7	neg	1.47067	0.924627	0.02346	0.1511
metab_29859	Ganoderenic acid D	7.34372	493.264	C30H40O7	neg	1.7429	0.942255	0.0002575	0.02007
metab_27089	Glucosylgalactosyl hydroxylysine	5.13992	507.182	C18H34N2O13	neg	1.75839	0.913218	0.008938	0.09435
metab_36995	Glutamylcysteine	0.700667	249.055	C8H14N2O5S	neg	2.19723	0.736299	0.001976	0.04677
metab_23477	Guanosine	1.06495	282.084	C10H13N5O5	neg	2.1052	1.17396	0.002715	0.05367
metab_20399	Imidazoleacetic acid riboside	0.90835	257.078	C10H14N2O6	neg	1.38223	0.863289	0.04768	0.2102
metab_25911	Indicaxanthin	4.01628	289.083	C14H16N2O6	neg	1.8767	0.903248	0.0001641	0.01847
metab_35296	Isoeugenol	2.38198	163.076	C10H12O2	neg	1.90916	0.864465	0.002194	0.0487
metab_28656	Kentsin	7.19928	535.273	C21H40N8O6	neg	1.34623	0.940121	0.04805	0.211
metab_20350	L-2-Amino-3-(4-aminophenyl)propanoic acid	5.17055	161.071	C9H12N2O2	neg	1.23936	0.95771	0.003949	0.06311
metab_33962	L-alpha-Amino-5-oxo-2(5H)-isoxazolepropanoic acid	3.55457	153.03	C6H8N2O4	neg	1.04706	0.9332	0.01296	0.1119
metab_37346	L-Asparagine	0.58635	131.045	C4H8N2O3	neg	1.72044	0.877421	0.02798	0.1622
metab_22955	L-Glutamate	0.59395	146.045	C5H9NO4	neg	1.13607	0.956693	0.04346	0.2006
metab_27342	Menthol-glucoronide	5.35538	361.188	C16H28O6	neg	2.06703	1.28392	0.002376	0.05051
metab_32559	N-(1-Deoxy-1-fructosyl)isoleucine	4.64712	328.119	C12H23NO7	neg	1.15774	0.950283	0.01742	0.1296
metab_26920	N-(1-Deoxy-1-fructosyl)tryptophan	5.00153	361.141	C18H24N2O7	neg	1.0659	0.954031	0.01441	0.1178
metab_34055	N-(1-Deoxy-1-fructosyl)tyrosine	3.49227	380.075	C15H21NO8	neg	1.58061	0.913273	0.00517	0.07248
metab_35187	N-(4-aminobutyl)-3-[4-hydroxy-3-(sulfooxy)phenyl]prop-2-enimidic acid	2.47712	311.07	C13H18N2O6S	neg	1.27098	0.930633	0.02962	0.1673
metab_37082	N2-Succinyl-L-ornithine	0.6777	231.098	C9H16N2O5	neg	1.63732	0.907348	0.03176	0.1737
metab_20935	N-acetylaspartate	0.777067	174.04	C6H9NO5	neg	1.10958	0.957641	0.04652	0.2075
metab_32360	N-acetylphenylalanine	4.80155	188.071	C11H13NO3	neg	1.53294	0.946664	0.0001176	0.01847
metab_31422	Nandrolone	5.44738	311.14	C18H26O2	neg	1.94201	1.20753	0.001333	0.03977
metab_33555	Neotussilagine	3.87473	220.097	C10H17NO3	neg	1.79844	0.935712	6.824e-05	0.01512
metab_33978	N-Heptanoylglycine	3.53897	168.102	C9H17NO3	neg	2.07337	0.877533	0.004939	0.07109
metab_34246	Nicotine glucuronide	3.30407	373.114	C16H22N2O6	neg	1.92653	0.8303	0.003528	0.05977
metab_31523	N-Monodesmethyl-rizatriptan	5.38607	569.315	C15H19N5O	neg	1.80705	0.874283	0.005636	0.07613
metab_25378	N-Phenylacetyl pyroglutamic acid	3.47678	290.103	C14H15NO3	neg	1.95103	0.811941	0.03924	0.1913
metab_27095	O-Desmethylcarvedilol	5.1476	427.142	C23H24N2O4	neg	1.91572	0.815655	0.02582	0.1569
metab_22374	Oleoside 11-methyl ester	5.32438	807.273	C17H24O11	neg	2.12082	0.832587	0.01505	0.1203
metab_25737	Olopatadine n-oxide	3.83435	374.136	C21H23NO4	neg	1.28005	0.935013	0.007142	0.08404
metab_32401	Osmaronin	4.77868	240.09	C11H17NO6	neg	1.22796	0.962442	0.003688	0.06059
metab_24142	Phenylalanyl-Valine	2.06585	245.129	C14H20N2O3	neg	1.27166	0.928422	0.04054	0.1952
metab_32882	P-HPEA-EDA	4.39895	341.081	C17H20O5	neg	3.11582	0.652001	0.001535	0.04204
metab_33121	Piperolactam D	4.21993	340.082	C17H13NO4	neg	2.00578	0.910769	0.0003993	0.02282
metab_23647	Prolyl-Gamma-glutamate	1.37943	288.12	C10H17N3O4	neg	2.59408	0.617014	0.01741	0.1296
metab_26057	Pteroside P	4.15713	431.146	C20H28O8	neg	2.09707	0.885475	4.023e-05	0.01235
metab_33689	Pteroside Z	3.75637	431.145	C21H30O7	neg	2.74251	0.627243	0.0165	0.1272
metab_34218	Pulcherosine	3.32775	520.176	C27H29N3O9	neg	2.51338	1.38028	0.0349	0.182
metab_32085	Retrocalamin	5.00153	499.135	C24H30O9	neg	1.84858	0.830249	0.02807	0.1622
metab_35350	S-4-Hydroxymephenytoin	2.33425	215.082	C12H14N2O3	neg	2.04411	0.482698	0.01378	0.116
metab_25899	Sennidin C	3.99962	559.076	C30H20O9	neg	1.66293	0.895537	0.02136	0.1437
metab_27802	Spironolactone	5.69977	453.153	C24H32O4S	neg	3.27926	1.57577	7.762e-05	0.01644
metab_32308	Tenuazonic acid	4.85542	178.087	C10H15NO3	neg	1.35384	0.933303	0.009279	0.09604
metab_28118	Tetragastrin	5.88257	633.186	C29H36N6O6S	neg	1.88774	0.825288	0.01432	0.1176
metab_34534	Theaflavic acid	3.06662	463.045	C21H16O10	neg	1.33078	0.952006	0.004795	0.07026
metab_34897	Tryptophyl-Alanine	2.7373	256.109	C14H17N3O3	neg	2.26946	0.622642	0.01355	0.1147
metab_21008	Tryptophyl-Glycine	2.20267	260.104	C13H15N3O3	neg	2.03275	0.800042	0.0251	0.1553
metab_35572	Tryptophyl-Hydroxyproline	2.17768	362.139	C16H19N3O4	neg	2.11361	0.777971	0.01434	0.1176
metab_26701	Tyrosyl-Glutamine	4.80155	290.115	C14H19N3O5	neg	1.39134	0.925445	0.01017	0.1003
metab_36621	Uridine	0.900567	243.062	C9H12N2O6	neg	1.52204	1.09554	0.006909	0.0832
metab_20948	Xanthine	0.777067	151.025	C5H4N4O2	neg	1.67539	1.10233	0.01039	0.1014
metab_23650	Xanthosine	1.3873	283.068	C10H12N4O6	neg	2.63797	1.42349	0.01185	0.1072
metab_26452	Xi-8,9-Dehydrotheaspirone	4.5454	241.098	C13H18O2	neg	1.16573	0.959891	0.001927	0.04677
metab_12278	()7-epi Jasmonic Acid	6.1948	211.132	C12H18O3	pos	1.36493	1.08137	0.006325	0.1085
metab_7671	()-Hexanoylcarnitine	3.56498	260.185	C13H25NO4	pos	2.70877	0.794553	0.002393	0.07692
metab_19022	(1R,6S)-6-Amino-5-oxocyclohex-2-ene-1-carboxylate	1.20125	156.065	C7H9NO3	pos	2.36027	1.14693	0.001427	0.06218
metab_19419	(2S)-2-amino-3-[4-hydroxy-3-(sulfooxy)phenyl]-2-methylpropanoic acid	0.762983	309.078	C10H13NO7S	pos	1.71276	0.852336	0.01251	0.1375
metab_12561	(2S,4R,5S)-Muscarine	6.06043	366.336	C9H20NO2+	pos	1.07655	1.04699	0.02994	0.1844
metab_11699	(3S,3'R,4xi)-beta,beta-Carotene-3,3',4-triol	6.54443	549.41	C40H56O3	pos	1.11529	0.967402	0.008197	0.122
metab_916	(5alpha,8beta,9beta)-5,9-Epoxy-3,6-megastigmadien-8-ol	6.0455	250.177	C13H20O2	pos	2.30374	0.865815	0.0004026	0.04654
metab_877	(9Z,11E,13E,15Z)-4-Oxo-9,11,13,15-octadecatetraenoic acid	6.13513	329.149	C18H26O3	pos	1.22079	1.05829	0.004463	0.0967
metab_17573	(E)-Casimiroedine	2.67943	418.197	C21H27N3O6	pos	1.79237	0.894501	0.01774	0.1536
metab_4020	(R)-(-)-Mellein	5.71628	179.07	C10H10O3	pos	2.00312	0.806019	0.01132	0.1342
metab_15292	(R)-Pantothenic acid 4'-O-b-D-glucoside	4.4025	426.132	C15H27NO10	pos	1.14749	0.970953	0.04417	0.2126
metab_7975	1,4-beta-D-Glucan	3.90445	537.171	C18H32O18	pos	1.91597	0.92332	0.001955	0.07133
metab_9700	10,20-Dihydroxyeicosanoic acid	5.98585	362.326	C20H40O4	pos	1.53722	1.07909	0.01961	0.1595
metab_13507	15-Acetyl-4-deoxynivalenol	5.6563	356.169	C17H22O7	pos	2.00395	0.840225	0.002315	0.07532
metab_12710	16-Hydroxy hexadecanoic acid	6.00078	290.268	C16H32O3	pos	1.87145	1.0992	0.01616	0.1473
metab_10293	1-Palmitoyl-2-linoleoyl PE	7.43137	716.521	C39H74NO8P	pos	1.50002	0.89662	0.03188	0.1882
metab_17802	2-(BENZYLMETHYLAMINO)-ETHANOL N-OXIDE	2.498	182.118	C10H15NO2	pos	1.21086	1.13537	0.03364	0.1932
metab_18131	2,3-dihydroxy-1-(4-hydroxy-3-methoxyphenyl)-propan-1-one	2.13825	177.055	C10H12O5	pos	1.23601	0.932595	0.03937	0.2028
metab_12586	25-Hydroxyvitamin D3-26,23-lactol	6.05297	448.341	C27H42O4	pos	1.09435	1.04025	0.01545	0.1456
metab_18764	28-Hydroxywithanolide E	1.54098	252.134	C28H38O8	pos	1.37932	0.902771	0.03577	0.1983
metab_8596	2-Acetamido-6H-dibenzo[b,d]pyran-6-one	4.6812	254.081	C15H11NO3	pos	1.44452	0.943062	0.004053	0.09531
metab_12541	2-AI	6.0679	134.096	C9H11N	pos	1.34139	1.08042	0.03583	0.1984
metab_16969	2-Amino-5-phenylpyridine	3.1393	171.092	C11H10N2	pos	1.53945	1.09702	0.04562	0.2144
metab_1943	2-Dehydro-O-desmethylangolensin	3.8291	257.081	C15H12O4	pos	2.4154	0.721111	0.004941	0.1005
metab_16490	2-Hydroxy-3-methyl-4H-pyran-4-one O-(6E-cinnamoyl-b-D-glucoside)	3.5272	383.111	C21H22O9	pos	1.91273	0.818771	0.01415	0.1419
metab_1331	2-Methyl-1-Pyrroline	0.703117	84.0813	C5H9N	pos	1.48181	1.06036	0.003758	0.09248
metab_18112	2-Pyridylacetylglycine	2.15343	195.076	C9H10N2O3	pos	1.10926	0.959306	0.01694	0.15
metab_2570	3,11,12-Trihydroxy-1(10)-spirovetiven-2-one	5.68635	307.128	C15H24O4	pos	1.38338	0.945109	0.00629	0.1081
metab_16857	3,4,5-trihydroxy-6-[3-(3-oxo-3-phenylpropyl)phenoxy]oxane-2-carboxylic acid	3.2302	367.117	C21H22O8	pos	1.84043	0.823788	0.0183	0.1553
metab_16622	3',4'-Dihydrodiol	3.42047	304.129	C15H14N2O4	pos	1.83727	0.882733	0.01484	0.1436
metab_11514	3-beta-Hydroxy-4-beta-methyl-5-alpha-cholest-7-ene-4-alpha-carbaldehyde	6.73952	492.38	C29H48O2	pos	3.41131	0.441705	0.001792	0.06868
metab_19545	3-hydroxy-2-(2-hydroxyphenyl)-4H-chromen-4-one	0.69565	277.049	C15H10O4	pos	2.31504	0.857447	0.005436	0.1041
metab_7477	3-Hydroxychavicol 1-[rhamnosyl-(1->6)-glucoside]	3.30565	522.19	C21H30O11	pos	1.82667	1.17962	0.008262	0.1224
metab_12743	3-hydroxydodecanoyl carnitine	5.98585	342.263	C19H37NO5	pos	1.1617	0.970934	0.04158	0.2078
metab_7360	4-[1-hydroxy-3-(5-methoxy-2,2-dimethyl-2H-chromen-6-yl)propyl]phenol	3.14688	404.181	C21H24O4	pos	2.03393	0.837165	0.007499	0.1169
metab_11804	4alpha-hydroxymethyl-4beta-methyl-5alpha-cholesta-8-en-3beta-ol	6.4621	469.345	C29H50O2	pos	1.40392	0.936067	0.04204	0.2083
metab_3151	4-Formylsalicylic acid	6.64937	149.023	C8H6O4	pos	1.52558	0.93012	0.01026	0.1294
metab_18981	4-Pyridoxic acid	1.26155	184.06	C8H9NO4	pos	1.21419	0.959669	0.01155	0.1348
metab_19272	4-Pyrimidine Methanamine (hydrochloride)	0.8153	110.071	C5H7N3	pos	1.59569	0.914477	0.006051	0.1069
metab_11158	5-Ethoxysorgoleone 358	7.6881	390.263	C23H32O4	pos	2.32246	0.739041	0.0169	0.15
metab_18218	5-Hydroxydantrolene	2.06992	348.094	C14H10N4O6	pos	1.89413	1.11952	0.0002787	0.04127
metab_7824	5-hydroxyhexanoylglycine	3.73858	396.238	C8H15NO4	pos	1.98832	0.840865	0.01563	0.146
metab_7957	5-S-glutathionyl-L-DOPA	3.88937	520.175	C19H26N4O10S	pos	2.44678	1.18455	0.001424	0.06218
metab_14307	6-(Allylthio)purine	5.15423	193.053	C8H8N4S	pos	1.54357	1.09791	0.0108	0.1318
metab_17268	6'-Apiosyllotaustralin	2.91295	457.181	C16H27NO10	pos	1.67457	0.774967	0.009042	0.1261
metab_7341	6-Hydroxymelatonin glucuronide	3.12418	407.145	C19H24N2O9	pos	1.58049	0.91738	0.02004	0.1607
metab_14308	6-Methylnicotinamide	5.15423	195.05	C8H10N2O	pos	1.69048	1.12895	0.00898	0.1261
metab_15287	6-Methyltetrahydropterin	4.41005	164.094	C7H11N5O	pos	1.41104	0.906636	0.01666	0.1492
metab_9082	7-HYDROXY-8,4'-DIMETHOXYISOFLAVONE	5.32673	299.091	C17H14O5	pos	2.18333	0.436385	0.01552	0.1458
metab_290	Acetylcarnitine	0.718083	204.123	C9H17NO4	pos	1.1864	0.974956	0.007784	0.1192
metab_2809	Adrenoyl ethanolamide	6.45462	789.618	C24H41NO2	pos	1.63071	0.866554	0.00855	0.1238
metab_12191	APC	6.22472	601.266	C33H38N4O8	pos	1.34695	0.924597	0.03835	0.2023
metab_19010	Arginyl-Proline	1.20883	254.161	C11H21N5O3	pos	3.0668	1.28367	1.585e-05	0.01789
metab_12074	Artenolide	6.27707	551.264	C30H40O8	pos	1.67974	0.932514	0.004841	0.1001
metab_17357	Asparaginyl-Phenylalanine	2.84515	321.155	C13H17N3O4	pos	1.57728	0.893932	0.03827	0.2021
metab_16091	Aspartylphenylalanine	3.8291	303.097	C13H16N2O5	pos	1.74921	0.915163	0.0005817	0.05152
metab_11392	Betanidin 5-[E-feruloyl-(->5)-apiosyl-(1->2)-glucoside]	6.98748	876.265	C39H42N2O20	pos	1.15462	1.0425	0.0167	0.1492
metab_2225	Bisdesethylchloroquine	4.72637	264.126	C14H18ClN3	pos	2.07601	0.920993	0.0001751	0.03593
metab_13440	Blennin B	5.69383	303.097	C15H20O4	pos	1.08696	0.948007	0.03642	0.1993
metab_17585	Caffeine	2.67188	195.088	C8H10N4O2	pos	2.04953	1.19659	0.003955	0.09405
metab_7750	Castaneiolide	3.66338	459.139	C22H28O8	pos	1.66097	0.944071	0.00376	0.09248
metab_8136	Cinnamyl formate	4.10073	163.075	C10H10O2	pos	1.26542	0.954763	0.04142	0.2076
metab_8428	Citreoviridinol A1	4.43273	459.139	C22H28O8	pos	1.26268	0.965256	0.0342	0.1944
metab_19333	Clozapine glucuronide	0.785317	252.09	C24H27ClN4O6	pos	2.19724	0.848889	0.02092	0.1643
metab_14916	Cysteinyl-Glutamine	4.68873	291.112	C8H15N3O4S	pos	2.83373	0.668066	0.001337	0.06218
metab_10277	DG(20:0/22:5(4Z,7Z,10Z,13Z,16Z)/0:0)	7.34092	721.576	C45H78O5	pos	1.66521	1.09873	0.009285	0.1263
metab_19887	D-Glucuronic acid	0.560583	239.014	C6H10O7	pos	1.02559	0.973269	0.01453	0.1432
metab_288	D-Pipecolic acid	0.703117	130.086	C6H11NO2	pos	2.6133	1.14892	0.000156	0.0343
metab_12108	D-Urobilinogen	6.26212	591.316	C33H42N4O6	pos	1.82477	1.09127	0.01609	0.1469
metab_1987	Edulisin VI	3.98	371.112	C20H22O9	pos	2.34146	0.621517	0.004582	0.09737
metab_15051	Formylfusarochromanone	4.58327	321.147	C16H20N2O5	pos	1.87948	0.913658	0.005982	0.1064
metab_8195	Galactosylhydroxylysine	4.17613	363.118	C12H24N2O8	pos	1.22284	0.946779	0.04769	0.219
metab_11450	Gamma-Tocopherol	6.86733	455.328	C28H48O2	pos	1.74851	0.842686	0.03304	0.1914
metab_11737	Ganoderic acid G	6.51455	577.279	C30H44O8	pos	1.57288	0.922932	0.002552	0.07913
metab_15034	Gibberellin A75	4.59837	345.133	C19H24O8	pos	1.37334	0.937685	0.004156	0.09567
metab_13207	Glucoconvallatoxoloside	5.80638	461.191	C41H64O20	pos	1.13584	0.959774	0.01687	0.15
metab_7972	Glutaminyltyrosine	3.90445	274.118	C14H19N3O5	pos	2.02077	0.899147	0.001222	0.06068
metab_14947	Glutamyltryptophan	4.66612	356.123	C16H19N3O5	pos	1.48089	0.924176	0.007163	0.1149
metab_14991	HYDROLYSIS PRODUCT OF BUSSEIN	4.63607	649.25	C32H40O14	pos	1.25002	0.951203	0.01744	0.1525
metab_7992	HYMECROMONE METHYL ETHER	3.94223	191.07	C11H10O3	pos	1.34916	0.943425	0.005968	0.1064
metab_19090	Hypoxanthine	1.09545	137.046	C5H4N4O	pos	1.75156	1.11702	0.002156	0.07401
metab_9594	Idarubicin	5.88127	561.189	C26H27NO9	pos	2.52456	0.753509	0.007996	0.1206
metab_11692	Imazamethabenz-methyl	6.55192	271.144	C16H20N2O3	pos	1.26261	0.939354	0.02436	0.1723
metab_1020	Inosine	1.08792	291.07	C10H12N4O5	pos	1.66988	1.11573	0.01141	0.1343
metab_10382	Jubanine A	7.8929	660.351	C40H49N5O6	pos	1.64961	0.899745	0.02966	0.1839
metab_2249	Lactacystin	4.80125	359.123	C15H24N2O7S	pos	1.20807	0.970565	0.007128	0.1146
metab_14034	Lacto-N-triose I	5.32673	563.224	C20H35NO16	pos	2.15685	0.841809	0.001077	0.05794
metab_19472	L-Histidine	0.747983	156.077	C6H9N3O2	pos	1.16672	0.934161	0.04677	0.2168
metab_19446	L-N-(3-Carboxypropyl)glutamine	0.755483	215.103	C9H16N2O5	pos	1.00841	0.933588	0.04847	0.2206
metab_1226	L-Ornithine	0.492933	133.097	C5H12N2O2	pos	1.02137	0.932918	0.04591	0.2152
metab_698	LysoPC(20:4(8Z,11Z,14Z,17Z))	6.28453	544.338	C28H50NO7P	pos	1.12261	1.02402	0.02779	0.1797
metab_10178	LysoPC(22:6(4Z,7Z,10Z,13Z,16Z,19Z))	6.94235	568.34	C30H50NO7P	pos	1.13297	1.04125	0.04521	0.214
metab_18364	Mammea B/AD cyclo D	1.97138	420.176	C21H24O5	pos	4.18105	0.588248	2.209e-05	0.01933
metab_18471	Melatonin	1.89563	296.135	C13H16N2O2	pos	1.46539	1.0952	0.02196	0.1671
metab_6282	Methionyl-Proline	1.70637	247.111	C10H18N2O3S	pos	1.16887	0.904896	0.03413	0.1943
metab_11448	Methyl acrylate	6.87485	125	C4H6O2	pos	1.57497	0.862849	0.01795	0.1543
metab_12045	Miltirone	6.292	565.334	C19H22O2	pos	3.33195	0.617661	0.004901	0.1003
metab_13578	Miraxanthin-V	5.61878	347.123	C17H18N2O6	pos	1.18286	0.961894	0.002995	0.08495
metab_14149	Mycotoxin T 2	5.24418	306.137	C16H23NO7	pos	1.44309	0.901096	0.02786	0.18
metab_9132	Myricanol 5-beta-sophoroside	5.3791	647.27	C33H46O15	pos	1.33243	0.940441	0.01112	0.1334
metab_16579	N-(1-Deoxy-1-fructosyl)alanine	3.46563	296.07	C9H17NO7	pos	1.58706	1.15613	0.01222	0.1363
metab_18662	N-(1-Deoxy-1-fructosyl)threonine	1.66873	246.097	C10H19NO8	pos	2.05503	0.870796	0.00449	0.0967
metab_9606	N-[1-(4-methoxy-6-oxopyran-2-yl)-2-methylbutyl]acetamide	5.89622	236.128	C13H19NO4	pos	1.97057	1.1612	0.01946	0.1592
metab_18329	N6-Acetyl-5S-hydroxy-L-lysine	2.0017	169.097	C8H16N2O4	pos	2.66344	1.18358	3.654e-06	0.007496
metab_1546	N-Acetylanthranilate	2.39912	162.055	C9H9NO3	pos	1.59251	1.10783	0.006812	0.1112
metab_7571	N-Acetyl-D-Tryptophan	3.43558	247.108	C13H14N2O3	pos	1.44235	0.938758	0.003565	0.09143
metab_16887	N-Acetylmuramate	3.20745	307.12	C11H19NO8	pos	1.44408	1.13013	0.02872	0.1824
metab_12984	N-Acetyltranylcypromine	5.89622	176.107	C11H13NO	pos	1.44996	1.13325	0.01073	0.1317
metab_18281	Nalidixic acid	2.03203	233.092	C12H12N2O3	pos	2.40399	1.3754	0.004181	0.09567
metab_15714	N-Desmethylclozapine	4.10073	313.121	C17H17ClN4	pos	1.40228	0.929003	0.005914	0.1063
metab_10108	N-oleoyl taurine	6.70193	390.264	C20H39NO4S	pos	2.12766	0.788448	0.01337	0.1393
metab_74	Pantothenic Acid	1.6988	220.118	C9H17NO5	pos	1.54753	0.947041	0.004598	0.09737
metab_7209	Phenylalanylproline	2.98062	285.123	C14H18N2O3	pos	1.09095	0.918617	0.02607	0.1754
metab_16652	Phenylethyl primeveroside	3.39773	480.18	C19H28O10	pos	1.7008	1.23303	0.02749	0.1793
metab_11599	Phthalic anhydride	6.64937	190.05	C8H4O3	pos	1.51393	0.908394	0.01576	0.1464
metab_17968	Phytocassane E	2.35408	361.175	C20H28O3	pos	3.07479	0.65228	0.01509	0.1445
metab_555	Pleurotin	4.91387	377.134	C21H22O5	pos	1.06473	0.964514	0.02709	0.1782
metab_12060	Ponasteroside A	6.28453	609.36	C33H54O11	pos	1.2151	0.95101	0.04048	0.2063
metab_4219	Propofol glucuronide	5.23668	393.129	C18H26O7	pos	1.09503	0.96187	0.01778	0.1538
metab_17742	Ptelatoside B	2.54345	467.131	C20H28O10	pos	2.88246	1.47583	0.001802	0.06868
metab_8040	Pyridine N-oxide glucuronide	4.00265	290.113	C11H14NO7+	pos	3.57826	0.348044	0.0009368	0.05777
metab_14581	Pyridinoline	4.95145	446.228	C18H28N4O8	pos	2.34589	0.856535	0.0003398	0.04444
metab_150	Riboflavin reduced	0.77045	349.117	C15H16N4O6	pos	1.90524	0.860162	0.008826	0.1252
metab_178	Ricinoleic acid	6.40238	340.284	C18H34O3	pos	3.04011	0.83348	1.599e-05	0.01789
metab_14116	Roquefortine	5.26673	434.155	C22H23N5O2	pos	1.72907	0.900134	0.001497	0.06333
metab_14563	Rutacridone epoxide	4.95897	341.148	C19H17NO4	pos	1.19888	0.916261	0.03385	0.1939
metab_13700	Sarmentosin	5.55128	240.089	C11H17NO7	pos	1.0523	0.955909	0.006449	0.1094
metab_17556	SECNIDAZOLE	2.69453	186.087	C7H11N3O3	pos	2.68831	0.81945	0.001369	0.06218
metab_4077	Sinapyl alcohol	5.62628	193.086	C11H14O4	pos	1.14388	1.05097	0.00503	0.101
metab_20117	Spermidine	0.50045	146.165	C7H19N3	pos	2.49385	1.30837	0.0003675	0.04571
metab_19956	Spermine	0.54555	203.223	C10H26N4	pos	1.69088	1.17178	0.01599	0.1468
metab_26	Taurocholic acid	6.13513	480.277	C26H45NO7S	pos	1.70556	1.06073	0.006396	0.1092
metab_2385	TELMISARTAN	5.22168	258.126	C33H30N4O2	pos	2.5668	0.814395	0.003764	0.09248
metab_8018	Temocapril	3.97243	239.079	C23H28N2O5S2	pos	1.85069	0.757837	0.02992	0.1844
metab_18154	Tetracycline	2.11548	462.186	C22H24N2O8	pos	2.53072	0.832021	0.0003335	0.04444
metab_18172	Tetrahydro-2-furanmethanol	2.1079	141.031	C5H10O2	pos	3.05837	0.69937	0.0003032	0.04326
metab_18470	Threoninyl-Phenylalanine	1.89563	330.145	C13H18N2O4	pos	1.92907	0.906013	0.003231	0.08764
metab_13881	Trans-Grandmarin	5.43143	356.112	C15H16O6	pos	1.14786	0.960225	0.008052	0.121
metab_8248	Tyrosyl-Lysine	4.24392	292.165	C15H23N3O4	pos	1.58293	0.888151	0.01206	0.1355
metab_8054	Tyr-Thr-OH	4.01018	405.129	C19H20N2O8	pos	2.0204	0.91006	0.001253	0.06145
metab_5810	Valyl-Glutamate	0.740483	291.093	C10H18N2O5	pos	1.05471	0.91499	0.03162	0.1876
metab_7320	Valyl-Proline	3.10903	278.15	C10H18N2O3	pos	1.07161	0.923536	0.03863	0.2028
metab_9687	Virginiamycin	5.97092	788.341	C43H49N7O10	pos	2.15476	1.14841	0.00258	0.0792
metab_16193	Wogonin	3.75362	285.076	C16H12O5	pos	1.47866	1.10447	0.01423	0.1421
metab_12730	Xestoaminol C	5.99332	230.247	C14H31NO	pos	1.59727	1.07527	0.01281	0.1375
metab_8993	Zeranol	5.22168	305.175	C18H26O5	pos	2.03982	0.860287	0.02596	0.1753

## Sheet: Table S2
Table S2. List of 211 differential metabolites identified after removing non-endogenous, duplicate, and unknown metabolites in OB+C.s and OB patients.
RT, Retention time; VIP, Variable importance in the project; FC, Fold change; FDR-P values, Adjusted P values by false discovery rate method.
Metabolite	Metab ID	RT	M/Z	Formula	Library ID	Pretreatment Method ( Ionization Mode)	Vip	FC(OB-C.s vs. OB)	P_value	FDR-P	regulation	C01	C02	C03	C04	C05	C06	C07	C08	C09	C10	C11	C12	C13	C14	C15	C16	C17	C18	C19	C20	C21	C22	C23	C24	C25	F01	F02	F03	F04	F05	F06	F07	F08	F09	F10	F11	F12	F13
AG-99	metab_24770	2.78395	203.046	C10H8N2O3	-	neg	2.99674	0.460236	0.000201	0.01847	down	0.0287	5.4027	5.3949	2.9546	5.1708	0.5393	3.6851	3.9446	2.7069	3.1052	3.1998	2.8371	3.0152	2.746	2.7293	2.4166	0.8044	2.7365	3.2457	2.2071	5.3699	5.329	2.4352	5.3891	5.2856	0.0408	1.9679	0.0972	0.0675	5.483	2.399	2.1702	3.8028	0.0409	3.0473	2.3277	3.3054	2.6807
S-4-Hydroxymephenytoin	metab_35350	2.33425	215.082	C12H14N2O3	HMDB0013894	neg	2.04411	0.482698	0.01378	0.116	down	2.3132	3.8089	3.6564	3.0097	0.4975	0.3636	0.1308	3.4746	4.7586	0.7641	3.5937	3.1393	3.8961	2.327	2.2573	0.0693	0.055	3.6752	3.4359	0.0222	2.7444	0.1404	2.5111	3.598	2.8353	2.3002	0.023	3.7631	3.6686	4.9196	0.0246	0.0229	0.0364	0.0306	0.0198	2.5921	4.2538	0.0644
5'-Deoxy-5-fluorocytidine	metab_24818	2.84612	290.078	C9H12FN3O4	HMDB0060405	neg	1.62657	0.544337	0.04555	0.2056	down	0.8572	5.2083	5.7438	1.7001	3.3628	0.2271	1.7047	0.0034	1.3292	1.056	2.2414	2.3923	1.7914	2.4981	1.567	0.8948	0.0051	2.4633	0.0058	0.2257	4.9123	5.5888	0.6642	5.0325	5.4821	1.6221	0.0021	1.0087	1.1151	5.5317	4.739	0.0021	0.7591	1.8343	1.7375	2.5438	0.0031	2.3256
Prolyl-Gamma-glutamate	metab_23647	1.37943	288.12	C10H17N3O4	HMDB0029031	neg	2.59408	0.617014	0.01741	0.1296	down	3.805	3.4884	3.6269	4.6659	3.4198	0.0002	2.5136	3.6654	0.0001	2.6163	3.6874	3.0982	4.5099	2.2817	3.1814	3.8548	4.6285	3.781	3.9735	0.0002	3.637	3.3762	2.5289	3.711	2.6587	0.0002	0.0002	4.269	0.0004	0.0003	4.0872	0.0002	0.0003	0.0002	3.0596	2.405	4.9802	2.8686
Tryptophyl-Alanine	metab_34897	2.7373	256.109	C14H17N3O3	HMDB0029076	neg	2.26946	0.622642	0.01355	0.1147	down	1.1374	3.5533	3.3308	3.1749	3.4153	1.5271	2.5619	2.4336	1.2132	2.2214	2.4636	3.2571	3.189	2.6225	1.6602	2.1005	3.1923	2.0964	5.2723	1.9042	3.5929	3.2112	2.1495	3.6377	0.0096	1.6828	0.3278	5.5419	3.0466	3.6341	0.0064	0.4867	1.0672	0.008	1.2146	2.2829	4.0477	2.5627
Pteroside Z	metab_33689	3.75637	431.145	C21H30O7	HMDB0032587	neg	2.74251	0.627243	0.0165	0.1272	down	3.2277	3.4426	0.0003	3.8306	0.0003	4.38	5.11	4.5682	4.1589	3.9708	4.2754	4.8319	3.5756	4.3617	4.1025	4.0767	4.2226	3.4877	3.2574	4.2727	3.9041	0.0003	4.1922	3.7173	0.0003	3.5304	0.0002	2.7867	3.7916	0.0003	4.6259	0.0002	0.0003	0.0002	0.0001	3.7281	3.9683	3.8855
P-HPEA-EDA	metab_32882	4.39895	341.081	C17H20O5	HMDB0029305	neg	3.11582	0.652001	0.001535	0.04204	down	4.1399	4.7227	4.1867	3.4317	4.2195	3.2672	3.166	2.8135	1.3649	4.2683	5.5462	4.6766	4.6804	3.7655	4.8207	4.0276	3.5957	5.7344	3.3927	3.4243	4.4112	4.5123	3.5614	4.5046	4.347	4.4611	4.0258	3.9068	0.0011	3.5359	3.3475	0.0005	2.9548	3.9343	0.0004	0.0007	5.4122	3.2902
[4-(3-hydroxybutyl)-2-methoxyphenyl]oxidanesulfonic acid	metab_25693	3.78727	275.06	C11H16O6S	HMDB0135717	neg	1.8876	0.666235	0.00479	0.07026	down	1.5996	3.0907	3.1906	2.2527	2.7332	0.6501	2.9188	2.5971	4.8914	0.7087	1.9137	3.2998	2.6565	3.1006	2.8104	1.6509	1.3945	1.7295	2.3709	0.6532	3.0778	2.7231	0.6453	2.429	2.8097	0.7684	0.6659	2.4041	1.6998	2.7216	2.5821	1.9406	2.9281	0.7688	0.615	2.3039	2.3359	1.7761
Aspartyl-Tryptophan	metab_24798	2.815	340.091	C15H17N3O5	HMDB0028764	neg	2.91205	0.70883	0.003321	0.05848	down	3.1165	3.8084	4.5363	4.8595	3.9966	3.202	4.7192	3.9915	3.5814	3.7001	4.7471	4.7302	4.8389	4.4976	3.7145	3.8773	4.8625	4.6085	6.0737	2.7502	3.2176	4.3636	3.6878	2.9452	4.3441	3.6924	4.6868	6.1753	2.5585	0.1532	3.8177	2.5424	3.5329	0.1098	1.9459	3.8135	5.1174	3.8066
Glutamylcysteine	metab_36995	0.700667	249.055	C8H14N2O5S	HMDB0028816	neg	2.19723	0.736299	0.001976	0.04677	down	3.5846	4.9077	4.7462	3.34	4.2394	1.5928	5.0199	4.9706	4.3107	3.8221	5.687	3.973	4.5699	4.1155	4.1031	3.2771	2.0006	5.6977	4.1462	3.0915	4.697	4.7483	1.5867	4.7458	4.7597	3.8942	3.312	4.4861	2.753	5.2801	3.4029	1.6098	1.815	1.7371	2.4553	4.2097	4.898	3.7463
1,1'-Ethylidenebistryptophan	metab_24895	2.9413	455.167	C24H26N4O4	HMDB0034899	neg	1.6852	0.744444	0.01512	0.1205	down	2.1796	3.0202	3.774	1.8204	1.7523	1.7092	1.5761	4.6447	3.1195	1.504	3.5141	3.2289	4.4937	3.274	1.5185	2.1818	2.3439	3.7945	3.6084	2.0605	2.7782	3.7294	1.4264	3.1545	3.5497	2.6433	1.4519	3.248	3.1945	3.277	2.0918	1.4493	1.6526	1.5753	1.3884	1.6103	5.5911	1.6616
1-Methylinosine	metab_20893	1.53602	303.077	C11H14N4O5	HMDB0002721	neg	2.24621	0.757011	0.01355	0.1147	down	2.7762	7.4977	7.4128	3.2695	6.5611	2.7672	5.3226	4.3946	4.1183	4.1465	4.9444	4.1518	5.1538	4.5047	5.3245	3.2229	0.8887	5.0146	3.8131	2.9935	6.9194	7.2381	2.8669	7.0851	7.0509	5.105	3.0757	4.2217	3.5451	7.1085	3.7961	3.8194	4.947	1.628	4.2356	3.8265	5.0998	3.7169
Annuolide E	metab_34320	3.25693	285.088	C15H20O3	HMDB0038326	neg	2.52088	0.770083	0.0001893	0.01847	down	3.4992	5.5837	6.0674	3.7249	4.2495	3.8548	4.3466	4.0951	3.4391	3.8246	3.9717	4.1955	4.2404	4.322	3.968	3.7644	3.6076	3.8685	3.7234	3.5837	5.4104	5.8717	3.9913	5.3559	5.7298	3.6245	2.8434	3.6897	4.0526	5.9841	4.1177	2.8325	2.9221	2.0938	3.1367	3.3996	3.863	3.4852
Alanyltryptophan	metab_34979	2.67455	274.12	C14H17N3O3	HMDB0013209	neg	1.76611	0.776523	0.03888	0.1905	down	1.4049	4.6913	4.5227	3.9049	4.3269	1.4171	1.5606	4.1794	2.8796	3.1796	2.9688	3.5797	3.9476	3.6713	2.3975	1.3637	4.0007	2.5639	5.0581	2.3696	4.5677	4.2283	2.3251	4.6501	4.3667	2.4812	1.6366	5.2969	1.7866	4.7351	4.1534	1.4339	3.2224	1.5598	3.5161	2.5439	5.1615	2.8853
Tryptophyl-Hydroxyproline	metab_35572	2.17768	362.139	C16H19N3O4	HMDB0029084	neg	2.11361	0.777971	0.01434	0.1176	down	2.7221	4.1728	4.1596	3.9935	3.355	3.6283	4.3846	3.9974	2.4314	2.9297	3.6971	3.9249	4.1409	3.7023	1.3772	2.8329	3.1766	3.7165	1.4662	3.3218	3.9537	3.918	3.6533	4.0547	3.7578	1.1611	2.526	3.792	3.7174	3.1788	3.2352	2.7164	2.8432	1.1615	0.9846	3.4786	5.9767	3.6527
Tryptophyl-Glycine	metab_21008	2.20267	260.104	C13H15N3O3	HMDB0029083	neg	2.03275	0.800042	0.0251	0.1553	down	4.7964	5.7969	5.1085	5.6398	5.1813	2.954	3.3605	4.3124	3.675	3.7171	4.8352	4.903	6.8026	5.4183	3.4543	4.7105	5.612	4.8182	6.8274	2.718	5.4216	4.6908	3.0997	5.6369	4.5264	1.1242	3.6107	7.0032	1.3427	5.9799	4.9646	3.6774	4.345	3.0586	4.3117	2.7531	6.4793	3.7112
O-Desmethylcarvedilol	metab_27095	5.1476	427.142	C23H24N2O4	HMDB0013949	neg	1.91572	0.815655	0.02582	0.1569	down	4.6645	4.4961	3.8616	3.2001	3.981	4.4788	3.4792	3.9739	6.2199	3.9948	4.8613	3.4122	3.9703	3.3681	3.9721	4.5617	2.1488	5.2868	2.2019	4.5083	3.1162	3.7951	4.525	4.0192	1.9626	3.6112	4.5687	3.6258	4.4619	2.0497	1.7932	1.7561	1.9625	3.2713	1.6941	4.1224	4.4076	4.4248
11,13-Dihydrotaraxinic acid glucosyl ester	metab_31321	5.5086	461.156	C21H30O9	HMDB0035867	neg	2.04108	0.824808	0.01883	0.134	down	4.3829	4.701	4.4358	4.8622	4.6783	5.3198	5.4414	4.9691	1.0225	4.496	3.7866	4.9961	3.0789	4.9601	4.6449	4.738	5.1507	3.6826	4.4985	5.1056	5.2954	4.7931	4.9771	5.1007	4.7521	4.4644	3.631	3.5655	5.4332	1.389	4.9864	3.8254	3.4236	2.0687	4.4132	4.4863	1.283	1.3136
Tetragastrin	metab_28118	5.88257	633.186	C29H36N6O6S	HMDB0005775	neg	1.88774	0.825288	0.01432	0.1176	down	4.5679	5.7059	6.0466	3.9825	4.6534	5.1361	5.5012	5.304	1.565	4.82	6.4365	5.5583	5.7607	3.7254	4.9986	5.2042	4.5139	6.2853	4.8338	5.1082	5.6244	5.9344	5.2027	5.6043	5.8597	5.2842	5.9151	4.789	4.9112	4.677	5.2413	4.3035	4.6348	1.7847	1.5953	5.5983	5.2894	4.243
Nicotine glucuronide	metab_34246	3.30407	373.114	C16H22N2O6	HMDB0001272	neg	1.92653	0.8303	0.003528	0.05977	down	3.1984	3.7195	5.0014	3.2169	3.1882	2.3595	4.0156	3.6983	3.9275	2.9994	5.3014	4.1523	4.7103	3.3265	4.121	2.8457	2.773	5.1349	2.8264	2.9487	3.6797	4.8568	3.1451	3.5747	4.6701	3.567	4.0607	3.275	3.4725	2.6733	2.409	2.5863	3.1636	2.533	2.7064	3.8733	4.3297	3.5753
Oleoside 11-methyl ester	metab_22374	5.32438	807.273	C17H24O11	HMDB0041550	neg	2.12082	0.832587	0.01505	0.1203	down	3.9511	4.9664	5.5692	4.0397	4.4687	5.4767	5.4865	5.2175	4.3745	4.9642	4.9239	5.5115	4.1787	4.8057	5.1005	5.3394	5.1634	4.0152	2.7743	5.2273	5.3558	5.8359	5.1276	5.1212	5.9085	5.4414	3.1916	3.052	5.4301	6.3238	5.7557	1.6999	3.0901	1.6804	2.0459	5.1404	4.2443	4.7106
2-(4-chloro-1-{4-[2-(dimethylamino)ethoxy]phenyl}-2-phenylbut-1-en-1-yl)phenol	metab_35179	2.48505	402.167	C26H28ClNO2	HMDB0143631	neg	2.33991	0.834771	0.0001338	0.01847	down	3.5519	4.9139	5.3627	3.6755	4.663	4.2827	5.1785	4.7377	3.4177	3.9462	4.3462	5.0701	4.5697	4.4194	4.3992	3.4741	3.7078	4.38	4.4211	3.9969	4.6519	5.2503	3.9995	4.7561	4.9675	4.3012	3.2913	4.5732	4.1983	4.5528	3.9633	2.8584	3.3586	2.9883	2.7953	4.2935	4.4789	4.4076
6-Succinoaminopurine	metab_35795	1.96292	272.021	C9H9N5O3	HMDB0013204	neg	1.60734	0.836991	0.04263	0.1994	down	4.5276	3.1458	2.5899	2.3548	5.3419	2.6019	4.7901	4.0981	4.0854	4.5483	4.2516	3.6613	4.4306	4.1864	4.2267	3.9708	3.5671	4.1433	2.1889	2.8697	2.0517	1.982	2.9503	3.2074	1.9497	2.5372	2.8345	2.1174	4.3764	3.027	2.4773	2.5625	3.0925	1.8714	1.6813	4.2228	3.5389	3.4562
(S)-Laudanosine	metab_32717	4.50677	402.195	C21H27NO4	HMDB0030213	neg	2.09321	0.838794	0.006145	0.07888	down	4.7136	3.2109	4.4306	4.3588	3.3467	3.4828	4.6972	4.3111	3.6282	4.8703	5.7606	4.6018	5.0659	3.1069	4.6594	4.759	4.3263	5.9028	5.2537	3.4968	2.8247	4.0118	3.5537	3.1806	3.7374	3.588	3.4514	4.8386	3.5998	3.0866	2.824	3.4004	4.2268	2.6427	2.45	4.1298	3.9285	2.7309
Bisnorbiotin	metab_36882	0.761867	261.055	C8H12N2O3S	HMDB0004821	neg	1.94749	0.856934	0.0004991	0.02496	down	4.136	5.696	5.3189	4.1782	5.0128	3.8629	6.0798	5.7664	5.1502	4.3991	4.5904	4.0775	4.8473	4.3756	4.4073	4.3241	4.324	4.9261	5.0188	3.8684	5.3095	5.2659	4.0675	5.3115	5.2206	4.4253	3.6832	4.8383	3.9055	6.1201	4.3957	3.4264	3.1064	3.8688	4.3396	4.3753	4.7126	3.7313
Imidazoleacetic acid riboside	metab_20399	0.90835	257.078	C10H14N2O6	HMDB0002331	neg	1.38223	0.863289	0.04768	0.2102	down	4.7606	4.1822	4.6263	3.1837	3.4815	2.5205	4.6757	4.3089	4.1714	2.5945	4.2349	3.6031	6.5583	4.3956	2.7446	4.5151	3.0534	4.257	4.5315	2.5245	3.88	4.5303	2.5143	4.0348	4.3171	2.6673	2.5407	4.9692	2.8991	3.8988	2.9448	3.0716	5.0634	2.6677	3.1846	3.0112	4.2971	2.7559
Arginyl-Methionine	metab_33189	4.15713	342.102	C11H23N5O3S	HMDB0028715	neg	2.0656	0.864051	0.003869	0.06252	down	3.9288	4.0949	4.3458	3.7717	4.197	3.7971	4.2687	3.686	3.5062	4.757	4.3122	4.7362	4.3576	4.5863	4.2302	4.0294	3.7094	4.3599	2.9222	3.6095	4.0171	4.1795	3.8812	3.918	4.1113	4.1467	2.7996	3.214	4.1846	2.7691	3.6447	3.2233	3.3315	2.6905	2.4094	4.0718	4.1832	5.4523
3,4,5-trihydroxy-6-[3-(4-methoxyphenyl)propoxy]oxane-2-carboxylic acid	metab_33413	3.99185	341.124	C16H22O8	HMDB0135749	neg	1.75346	0.870514	0.0009709	0.03262	down	3.7032	3.9553	5.2975	3.5271	3.8061	3.9844	4.6065	4.2379	4.1535	3.833	3.9366	4.4255	3.7775	4.208	3.9016	3.8601	3.7453	3.8406	4.1776	3.9456	4.1813	5.0977	3.9036	3.9512	5.0427	3.4824	2.7355	4.5233	3.9291	5.1452	4.1539	3.2514	3.4408	2.7324	3.5566	3.7704	3.6386	3.7764
N-Monodesmethyl-rizatriptan	metab_31523	5.38607	569.315	C15H19N5O	HMDB0060847	neg	1.80705	0.874283	0.005636	0.07613	down	3.938	4.6899	5.0106	3.5835	4.7298	3.1859	5.0121	4.2206	5.2795	3.26	5.8855	4.6448	5.022	4.1109	4.441	3.5629	3.682	6.0355	3.6539	3.1899	4.1512	4.8427	3.7659	4.348	4.7214	4.4504	4.3337	4.5485	4.19	3.8625	3.6089	3.2034	3.8984	3.5731	3.1402	4.213	4.639	4.36
Cysteinylglycine	metab_23080	0.6777	199.015	C5H10N2O3S	HMDB0000078	neg	2.02739	0.875587	0.0003243	0.02147	down	3.3849	4.4954	4.6167	3.9009	4.2358	3.6842	4.5363	4.6535	3.4775	4.0545	5.291	3.8492	3.9885	3.907	4.2663	3.7255	4.3843	5.3583	4.2775	3.9766	4.6373	4.6682	3.8823	4.5441	4.7042	3.9005	3.7958	3.4207	3.4891	4.3236	3.0745	3.0423	3.2513	3.1722	2.9791	4.3164	4.0574	3.8896
10,11-Dihydro-12R-hydroxy-leukotriene E4	metab_27638	5.57727	502.248	C23H39NO6S	HMDB0012501;LMFA03020042	neg	1.62734	0.876286	0.01135	0.1046	down	4.018	5.0145	5.3229	3.3996	3.3304	3.6785	5.5958	4.7814	4.6182	4.4832	5.3819	5.1157	5.6317	4.8481	5.4497	3.7322	3.4166	5.4541	3.47	3.8055	4.6249	5.038	4.272	4.7988	4.8885	4.9886	4.1728	3.5849	3.3812	3.3168	3.5343	4.0273	4.4904	4.3699	2.9564	5.1148	5.0975	5.1783
L-Asparagine	metab_37346	0.58635	131.045	C4H8N2O3	HMDB0000168	neg	1.72044	0.877421	0.02798	0.1622	down	4.5946	4.4324	4.4753	5.0223	4.4568	4.0473	3.4717	3.0537	3.2233	3.9468	4.5862	4.9551	5.3918	4.4506	3.2882	4.619	5.1	4.6166	6.1729	3.9035	4.5368	4.5218	3.8195	4.5213	4.5119	2.9603	3.1075	6.0269	3.1924	3.684	4.2328	4.0965	4.4332	2.9608	2.7677	2.9966	5.4024	3.4758
N-Heptanoylglycine	metab_33978	3.53897	168.102	C9H17NO3	HMDB0013010	neg	2.07337	0.877533	0.004939	0.07109	down	4.8176	4.9653	3.9657	5.0957	4.1454	4.1324	3.8946	4.3112	4.1742	5.082	4.886	4.6966	5.3367	5.1201	4.4985	4.4702	5.0411	5.0505	5.5986	4.1001	4.5219	3.952	4.17	4.8711	3.8208	3.4929	3.5292	5.6274	4.749	3.0876	4.595	3.8743	3.9418	2.9205	3.1629	4.2965	4.7079	4.3827
Cyperolone	metab_25808	3.90588	271.145	C15H24O2	HMDB0036680	neg	2.00356	0.88443	0.0002418	0.01967	down	4.2911	5.0045	4.931	4.5723	4.515	4.1845	4.8512	4.6473	3.9347	4.8368	4.9327	4.7927	4.735	4.4505	4.3625	4.1621	4.3199	4.8344	4.1119	4.2464	4.7097	4.7593	4.423	4.7466	4.6475	4.2579	4.0886	4.0846	4.252	4.5364	3.8137	3.7218	4.0685	3.9178	3.6668	4.5185	4.7297	4.8431
3,4,5-trihydroxy-6-{[(2E)-3-phenylprop-2-enoyl]oxy}oxane-2-carboxylic acid	metab_23222	0.754267	359.052	C15H16O8	HMDB0125167	neg	1.57989	0.8957	0.01089	0.1034	down	4.1879	5.1488	5.206	3.9624	4.5956	3.7611	4.9801	4.5871	4.497	4.8291	5.5682	4.4442	5.3339	4.691	4.9495	4.0891	3.8075	5.9554	5.0001	3.6134	4.7382	5.2785	4.0936	4.8526	5.2861	4.9338	4.5459	5.042	3.4933	4.2781	3.6242	3.6858	3.8911	4.1235	2.6979	5.308	5.2588	5.0065
Cortisol 21-sulfate	metab_33680	3.76407	441.158	C21H30O8S	LMST05020020;HMDB0062779	neg	1.67963	0.896239	0.009735	0.09849	down	4.2143	5.5853	5.7245	4.7261	5.7296	4.7269	6.028	5.4917	4.8888	4.527	5.6921	5.5125	6.0193	5.124	4.8262	4.1352	4.719	5.8151	4.623	4.7595	5.3824	5.6026	4.835	5.4938	5.4503	4.8437	4.7179	4.8482	4.746	5.4122	5.0703	3.7806	3.5335	5.3392	3.4728	5.6268	4.8319	5.8969
Indicaxanthin	metab_25911	4.01628	289.083	C14H16N2O6	HMDB0029386	neg	1.8767	0.903248	0.0001641	0.01847	down	4.188	4.4503	4.5004	4.2329	4.4449	4.3317	4.3271	4.432	3.5721	4.3113	4.4665	5.0943	4.7507	5.0853	4.3511	4.0513	4.0956	4.458	4.4307	4.2318	4.5807	4.4613	4.2958	4.441	4.4787	4.2388	3.892	4.1011	4.5828	3.6168	3.8274	3.71	4.1456	3.4589	4.3873	4.1689	4.3937	4.2507
2-{[3-methyl-3-(4-methylpent-3-en-1-yl)oxiran-2-yl]methyl}benzene-1,3,5-triol	metab_35597	2.15368	299.125	C16H22O4	HMDB0133085	neg	1.32127	0.904783	0.0154	0.1217	down	4.4145	4.8375	5.2618	3.2423	4.4248	4.4043	5.0731	4.82	5.0434	4.5912	4.6812	4.6767	5.8724	4.6343	4.7997	4.328	3.2592	4.8271	3.3126	4.502	4.3973	4.9341	4.6209	4.6494	4.8556	5.4833	4.0109	3.2406	4.3033	5.2401	3.3721	4.0703	3.4138	4.265	4.0579	4.6298	4.6542	4.5936
Endalin	metab_23875	1.7494	210.07	C9H12FN3O3	HMDB0041887	neg	1.25685	0.906127	0.01147	0.1049	down	3.3153	4.9344	4.9929	3.7649	4.5297	3.4763	3.8096	3.6312	3.9383	3.8578	3.9085	4.1381	4.3272	3.9661	3.8982	3.5034	3.692	4.0167	4.1791	3.2945	4.694	4.9906	3.4441	4.7914	4.91	3.6747	3.5554	4.3108	3.9003	5.0368	3.7073	3.6718	3.7769	3.429	3.9253	3.5807	4.2154	3.8764
N2-Succinyl-L-ornithine	metab_37082	0.6777	231.098	C9H16N2O5	HMDB0001199	neg	1.63732	0.907348	0.03176	0.1737	down	5.3634	4.864	4.5198	5.6267	4.7492	5.1724	4.2628	4.8922	3.7475	5.0006	4.5159	5.4588	6.3381	5.6731	4.3748	5.2608	5.6373	4.4698	6.0405	5.1103	5.039	4.5462	5.0663	4.9048	4.5743	3.3478	3.8818	5.9057	5.0686	3.5188	5.0463	4.4205	4.5726	3.3483	4.2988	4.2639	6.5366	4.5054
Eremopetasitenin C1	metab_34433	3.15405	423.202	C21H30O6	HMDB0032770	neg	1.34568	0.909594	0.02013	0.1389	down	3.2943	4.7005	4.5916	4.2757	5.0842	4.2405	4.3844	4.4365	5.1419	4.2904	3.8617	4.5449	4.5582	4.0516	4.5966	3.1884	4.307	3.9254	4.1728	4.2549	4.6073	4.5231	4.3428	4.6134	4.4215	3.7837	2.7133	3.9587	4.8178	4.4838	4.3671	3.6599	2.9195	4.7952	4.3943	4.3843	3.4919	4.6934
3-Methyl-3-butenyl apiosyl-(1->6)-glucoside	metab_33309	4.06297	401.145	C16H28O10	HMDB0031954	neg	1.72856	0.91209	0.0007573	0.02882	down	4.4767	4.5788	4.4754	4.4426	4.3928	4.6386	5.0587	4.7651	4.8348	4.6513	4.8999	5.1103	5.3503	4.8016	4.8623	4.4798	4.5008	5.0755	4.2145	4.6215	4.8031	4.5191	4.7404	4.8044	4.3555	4.7876	4.2191	4.3791	4.8626	4.5759	4.7275	4.3667	3.8428	3.267	4.2735	4.0867	5.3429	4.5322
Artonol D	metab_32325	4.83225	533.133	C30H26O7	HMDB0030495;LMPK12111510	neg	1.40754	0.913196	0.0206	0.1407	down	4.4536	5.0813	6.7363	4.5216	4.0383	4.7287	5.469	5.8657	4.6402	4.2652	5.5889	5.1398	5.3841	5.2311	5.0985	4.7692	4.3515	5.5378	4.5324	4.9413	4.6628	6.5876	5.0164	4.7618	6.4609	4.9881	5.3878	4.701	6.1612	4.7875	3.6309	4.5971	4.9116	4.1064	3.5354	4.8777	5.3276	4.5715
Glucosylgalactosyl hydroxylysine	metab_27089	5.13992	507.182	C18H34N2O13	HMDB0000585	neg	1.75839	0.913218	0.008938	0.09435	down	4.6218	4.3455	5.1423	4.5584	4.4572	4.9874	4.908	4.6287	4.7687	4.9528	6.1559	5.2497	5.787	4.6702	5.2747	4.6494	4.7893	6.2955	4.9121	5.0823	4.7533	5.0366	5.0242	4.511	4.878	4.8286	4.2934	4.6988	5.1896	4.5439	4.7331	4.5238	5.0618	3.2696	4.0491	4.9492	5.2675	5.2991
1,3,7-Trimethyluric acid	metab_33626	3.81863	191.058	C8H10N4O3	HMDB0002123	neg	1.54007	0.914616	0.002783	0.05391	down	3.7411	3.971	4.3412	4.0984	4.2062	4.3274	4.7221	4.3851	3.733	3.9483	3.9156	4.5366	3.6496	4.5256	3.8418	3.9524	4.4855	3.6833	4.0419	4.0357	4.2944	4.5641	3.9785	4.0901	4.5775	4.142	3.6477	3.8198	4.2409	3.3795	4.3593	3.493	4.3018	3.5283	2.5232	3.7492	4.0233	3.8253
5-benzyloxolan-2-one	metab_27666	5.60787	221.082	C11H12O2	HMDB0132267	neg	1.35768	0.919034	0.03695	0.1867	down	4.8838	4.8783	5.3868	3.9241	3.7355	5.3597	5.4441	4.8899	3.2482	5.8204	5.4949	5.174	5.4746	4.5529	5.5243	4.7862	3.7397	5.529	4.5659	5.4092	4.6528	5.3052	5.4919	4.6927	5.2438	5.5284	5.1087	4.1286	3.7043	3.745	4.5403	4.6449	4.7388	3.5936	3.703	4.9724	5.4713	5.2912
8-Epixanthatin	metab_31510	5.39372	281.093	C15H18O3	HMDB0036473	neg	1.5903	0.920347	0.001913	0.04677	down	4.8927	5.2264	4.9291	4.9966	5.1362	4.8546	5.1594	5.0431	4.2071	4.6891	3.7326	4.9091	5.1092	4.882	4.591	4.7305	4.9332	4.5685	5.1471	4.7198	5.0848	4.9759	4.6146	5.1174	4.9014	4.6604	4.4047	5.2964	4.999	4.5909	4.7594	3.9581	4.3328	3.5757	4.4632	4.6782	3.8272	4.8118
Ascorbic acid-2-sulfate	metab_36831	0.777067	254.981	C6H8O9S	HMDB0060649	neg	1.61624	0.921688	0.004285	0.0655	down	4.4715	5.2205	5.028	4.7582	6.0583	4.5075	4.907	5.2197	4.2944	4.6856	5.2127	4.9031	5.2646	4.6868	5.2318	4.4144	4.8512	5.3207	5.0261	4.539	5.0558	4.9574	4.6273	5.0609	4.9122	4.3538	4.4552	4.9588	4.6519	4.9204	4.983	4.5775	5.0789	3.6461	4.0469	4.7345	5.2025	5.4218
5-Hydroxykynurenine	metab_24457	2.39783	205.061	C10H12N2O4	HMDB0012819	neg	1.07298	0.923695	0.03295	0.1775	down	3.8593	4.6805	5.3281	4.3827	4.3515	4.0183	3.8641	3.8361	3.8222	4.1572	3.8846	4.0729	3.6476	3.9104	3.8287	3.9537	4.4244	3.6134	4.1089	4.0591	4.708	5.3094	4.0957	4.6725	5.2361	4.0355	3.178	3.9494	4.478	4.8006	4.1611	3.098	3.345	4.129	4.1918	4.3781	3.6146	4.4248
Fusarin C	metab_31723	5.23193	412.179	C23H29NO7	HMDB0033337	neg	1.47067	0.924627	0.02346	0.1511	down	4.8994	5.5243	5.6924	4.9093	5.0005	4.9807	5.8195	5.5152	6.1808	5.3752	6.06	5.4464	6.0963	5.6922	5.5026	4.7276	4.7686	6.1813	4.132	5.0077	5.1251	5.5203	5.1296	5.3186	5.383	5.8734	5.7178	4.8599	4.9471	4.51	4.5885	4.875	5.2961	4.7411	3.0416	5.9158	5.9796	5.3327
Tyrosyl-Glutamine	metab_26701	4.80155	290.115	C14H19N3O5	HMDB0029103	neg	1.39134	0.925445	0.01017	0.1003	down	4.0853	4.1091	4.3519	4.0031	4.5027	4.005	3.7283	3.9272	3.728	4.184	4.0003	4.8861	4.2635	5.0231	3.6926	4.0843	4.5478	3.967	4.0765	3.8397	4.1949	4.2816	3.9884	4.4562	4.0174	4.1397	2.8355	4.0582	4.5643	3.3536	4.0787	4.2827	3.0343	2.9553	3.779	4.3778	3.7734	4.0081
Phenylalanyl-Valine	metab_24142	2.06585	245.129	C14H20N2O3	HMDB0029008	neg	1.27166	0.928422	0.04054	0.1952	down	4.7542	5.2337	4.8418	4.7751	4.7054	4.5967	5.0376	4.7551	4.8828	5.0738	5.0853	4.9308	3.5678	4.8369	4.7977	4.649	4.6333	5.0888	4.437	4.7651	4.931	4.7926	4.9228	5.1266	4.5913	5.1137	4.2427	4.9401	5.2748	4.8358	4.4624	3.8424	3.2737	4.2022	4.07	5.4151	4.1597	5.3463
Citric acid	metab_20416	0.777067	191.019	C6H8O7	HMDB0000094	neg	1.81435	0.92951	0.007513	0.08663	down	6.6109	6.9886	7.1468	6.9662	6.7703	6.7474	7.1732	6.214	6.1336	6.7862	7.046	5.263	7.1727	7.014	6.8664	6.7381	6.9455	7.2043	7.6401	6.7802	6.9249	7.1264	6.8912	7.0226	7.1293	6.9403	5.9511	7.4911	6.8842	6.7654	6.5826	6.5957	7.0162	5.7585	6.2731	4.9642	6.4366	6.8663
Ethyl 2-hydroxy-3-(3-indolyl)propanoate glucoside	metab_33316	4.05518	376.143	C19H25NO8	HMDB0034873	neg	1.20133	0.929972	0.02588	0.1569	down	4.2026	4.7874	5.2804	4.5235	4.2576	3.9825	5.2955	4.6037	4.9593	4.7967	5.3721	4.908	4.9443	4.4374	4.9893	4.0282	4.3227	5.5206	3.7349	4.141	4.4362	5.0883	4.1437	4.4015	4.874	4.8286	4.5191	4.0673	4.0971	5.1856	3.2425	4.1514	4.5548	4.5392	3.7907	4.8492	5.1247	4.661
{[(2Z)-2-(phenylmethylidene)heptyl]oxy}sulfonic acid	metab_32671	4.5454	329.106	C14H20O4S	HMDB0126522	neg	1.48942	0.93052	0.0003469	0.02167	down	3.7863	4.3103	4.2927	4.1105	4.4406	4.2172	4.204	4.2988	4.9093	4.1262	4.3211	5.132	4.6557	4.3815	4.0974	3.7732	4.167	4.5152	4.3462	3.9843	4.1668	4.2518	4.1116	4.2369	4.3918	4.0818	3.9208	4.1368	4.3671	4.2872	3.9055	3.7745	4.1401	3.9925	3.92	4.0646	4.3739	4.2487
N-(4-aminobutyl)-3-[4-hydroxy-3-(sulfooxy)phenyl]prop-2-enimidic acid	metab_35187	2.47712	311.07	C13H18N2O6S	HMDB0139637	neg	1.27098	0.930633	0.02962	0.1673	down	4.1549	4.2785	4.7418	4.1969	3.7694	4.3685	4.5647	4.6251	4.8536	3.96	4.6537	4.5989	4.2094	4.1472	4.204	4.4062	4.1325	4.428	3.6659	4.2188	3.9282	4.7805	4.2061	3.7952	4.5047	4.0403	3.9061	3.9765	4.669	3.0599	4.5973	3.8069	4.5523	2.8928	3.9901	4.6229	4.3566	4.2652
1-(beta-D-Ribofuranosyl)-1,4-dihydronicotinamide	metab_32600	4.60802	277.083	C11H16N2O5	HMDB0011648	neg	1.33214	0.931653	0.01044	0.1016	down	4.4905	4.5446	4.3232	4.4955	4.5582	4.3093	4.0512	4.5372	3.9145	4.7201	4.1019	4.501	4.1719	4.5227	4.3859	4.5561	4.5753	4.1283	4.4892	4.4287	4.5635	4.4232	4.4548	4.6107	4.2477	4.4408	3.467	4.5204	4.7317	4.2313	4.5295	3.557	3.9124	3.6224	3.7068	4.5785	3.7489	4.6106
Olopatadine n-oxide	metab_25737	3.83435	374.136	C21H23NO4	HMDB0060595	neg	1.28005	0.935013	0.007142	0.08404	down	4.3395	4.4848	4.7474	4.5386	4.812	4.4149	4.5915	4.5019	3.7484	4.6208	4.2161	4.7664	4.8405	4.7743	4.594	4.3152	4.3439	4.5807	4.5577	4.3898	4.4405	4.8248	4.4377	4.4047	4.8055	4.5448	3.8955	4.7141	4.7981	5.1092	4.5623	3.7036	4.1831	3.781	4.2937	4.1568	5.0634	4.5242
1-Ipomeanol	metab_34413	3.18565	213.076	C9H12O3	HMDB0030473	neg	1.14854	0.935401	0.01515	0.1206	down	3.437	3.9924	4.2369	3.9339	4.0767	3.5121	4.0893	4.3717	3.5666	3.7273	4.6835	3.5353	3.732	3.544	3.8331	3.3968	3.9029	4.3006	3.906	3.5878	4.1065	4.1505	3.6916	4.0738	4.1366	3.7741	4.0388	3.3352	3.2176	3.3291	3.3539	3.7095	3.7442	4.0308	2.6564	3.7437	3.9654	4.1531
Neotussilagine	metab_33555	3.87473	220.097	C10H17NO3	HMDB0031820	neg	1.79844	0.935712	6.82e-05	0.01512	down	5.3822	6.0407	5.7991	5.7496	5.6449	5.337	5.6695	5.438	5.8259	5.8365	5.8765	5.5709	6.0177	5.6706	5.5479	5.3165	5.6122	5.9268	5.4894	5.4132	5.8042	5.6726	5.4965	5.8716	5.5391	5.2334	5.2754	5.5553	5.4477	5.4592	4.8782	5.0669	5.3824	5.0191	4.7969	5.746	5.8056	5.8093
Kentsin	metab_28656	7.19928	535.273	C21H40N8O6	HMDB0005776	neg	1.34623	0.940121	0.04805	0.211	down	5.3779	6.3451	6.1447	5.9749	6.3662	5.4414	5.9837	5.9588	5.1252	5.9308	6.2978	6.2089	6.6776	6.4287	6.0673	5.3919	6.3538	5.7491	6.5686	5.6574	5.529	5.9901	5.9012	6.063	5.505	4.8806	4.2396	6.4267	6.752	5.3305	5.6533	5.5949	5.834	5.465	4.6764	6.0926	7.4622	6.2619
Edulitine	metab_31517	5.39372	204.066	C11H11NO3	HMDB0030179	neg	1.68562	0.940854	0.0001159	0.01847	down	5.7348	5.7843	5.9717	5.7626	5.809	5.914	6.0947	5.8155	5.3718	5.7325	5.7926	5.981	5.6694	5.9034	5.6132	5.8779	5.8308	5.6839	5.8363	5.8307	5.9716	6.0559	5.8128	5.9298	6.0564	5.8404	5.2005	5.7494	5.986	5.6266	5.7954	5.1414	5.2248	4.961	4.8748	5.7294	5.5204	5.7643
Ganoderenic acid D	metab_29859	7.34372	493.264	C30H40O7	HMDB0036059	neg	1.7429	0.942255	0.0002575	0.02007	down	5.5693	5.8899	5.9878	5.9097	6.0868	5.4446	5.5906	5.8475	5.9415	6.0527	6.1413	6.3463	6.3947	6.2177	5.8417	5.5792	5.6211	6.1436	5.9143	5.6974	5.7847	5.8005	5.7736	6.0097	5.6163	5.9748	5.0933	5.886	5.5611	5.7184	5.3421	5.2899	5.3841	5.4301	5.0461	5.6437	5.972	6.1484
3-carboxy-4-methyl-5-pentyl-2-furanpropanoic acid	metab_31180	5.59255	303.099	C14H20O5	HMDB0061643	neg	1.26794	0.944122	0.01198	0.1079	down	5.2357	5.2208	5.0057	5.4788	5.3051	5.3115	5.1725	5.1506	5.6296	5.1135	4.6823	5.2994	4.4948	5.4541	4.777	5.1973	5.462	4.2867	5.4448	5.228	5.4369	5.1596	5.2278	5.3455	5.1795	5.1044	4.6834	5.269	5.5936	4.1961	5.1643	4.4551	4.5994	4.6325	4.8755	5.2171	4.3218	5.195
N-acetylphenylalanine	metab_32360	4.80155	188.071	C11H13NO3	-	neg	1.53294	0.946664	0.0001176	0.01847	down	4.9651	5.088	5.1021	5.0359	5.1401	4.9055	5.0673	5.0147	4.5816	5.0284	4.8525	5.1652	4.9739	5.2922	4.7817	4.9009	5.0609	4.8186	5.1501	4.9089	5.1127	5.1374	4.949	5.0788	5.0495	4.9286	4.5976	5.1149	5.0594	4.161	4.9192	4.4346	4.7905	4.4336	4.6928	4.913	4.7528	5.0102
1-(11Z,14Z-eicosadienoyl)-glycero-3-phosphate	metab_28836	7.74068	507.273	C23H43O7P	HMDB0062303;LMGP10050027	neg	1.25096	0.948535	0.003134	0.05664	down	5.9095	5.8254	5.8067	5.5876	6.2123	5.2611	5.5756	5.7671	6.2757	5.4166	5.9158	6.046	6.418	5.8113	6.1066	5.4537	5.1179	6.1949	5.6766	5.1448	5.598	5.7175	5.1614	5.6575	5.6306	5.6902	5.2701	5.6965	5.2039	5.6173	5.5661	5.5173	5.6188	5.3768	4.9873	5.5193	6.2502	5.6795
3-Indolebutyric acid	metab_34065	3.4845	248.093	C12H13NO2	HMDB0002096	neg	1.25966	0.950388	0.0191	0.1343	down	4.2767	4.4722	5.2502	4.7949	4.3868	4.788	5.1206	5.1015	5.0202	4.5742	5.2773	5.0724	4.8713	5.0897	4.6195	4.8486	5.0614	5.0736	5.2014	4.6595	4.9014	5.4097	4.6076	4.5548	5.4123	4.4895	4.3754	5.0972	4.6602	3.6662	5.0085	4.6866	5.0589	4.2323	4.2222	4.644	5.3948	4.4792
2-Hydroxy-2,6,6-trimethylcyclohexanone	metab_22494	5.60022	177.091	C9H16O2	HMDB0037023	neg	1.1011	0.950558	0.01829	0.1326	down	4.4278	4.7944	4.9838	4.0991	4.5981	4.8771	4.9596	4.6835	3.6245	5.3379	5.1809	4.838	5.1165	4.3112	5.2002	4.3703	4.2663	5.1896	4.7187	4.9666	4.6948	4.9669	5.0225	4.7208	4.8727	5.0757	4.796	4.6246	4.2605	4.363	4.3358	4.4896	4.5576	4.5368	4.178	4.5633	5.0561	4.8146
Epoxycampholenic aldehyde	metab_22377	5.3399	203.082	C10H16O2	HMDB0036067	neg	1.5817	0.950958	0.0007283	0.02829	down	7.0143	6.9659	7.1583	6.8453	6.9169	7.0973	7.1822	6.8601	6.5424	6.9287	7.0004	7.2674	6.8292	7.1519	6.856	7.1508	6.8186	6.9407	6.8823	7.0464	6.9938	7.1812	7.063	7.0381	7.1065	7.1071	6.4083	6.8824	7.1367	6.7075	6.8667	6.3167	6.3232	6.1028	6.0342	7.044	6.6733	7.0445
Cinnamoylglycine	metab_26513	4.60802	204.066	C11H11NO3	HMDB0011621	neg	1.11232	0.952849	0.008025	0.08998	down	4.4033	4.5525	4.5252	4.6815	4.6905	4.4899	4.4846	5.2932	4.4217	4.4014	4.7835	4.5642	4.7755	4.5067	4.4725	4.4147	4.6335	4.7644	4.5706	4.4846	4.5753	4.5255	4.4736	4.5397	4.4844	4.5153	4.4255	4.47	5.173	4.6537	4.3593	3.9432	4.1691	4.0298	4.063	4.6208	4.7993	4.496
1,2,3,4,5,6-Hexahydro-5-(1-hydroxyethylidene)-7H-cyclopenta[b]pyridin-7-one	metab_22129	4.64712	178.087	C10H13NO2	HMDB0039655	neg	1.14633	0.955	0.009855	0.09903	down	4.873	5.1369	4.8426	4.9444	4.9268	4.6939	4.6489	4.5804	4.2976	5.0209	4.7994	4.6946	4.9874	4.7873	4.9592	4.7296	4.8157	4.8411	4.868	4.6676	4.902	4.7582	4.7296	4.9613	4.5347	4.71	4.1781	4.9442	5.1953	4.7192	4.548	4.0984	4.5323	4.5709	4.5569	4.8647	4.4654	4.9777
L-Glutamate	metab_22955	0.59395	146.045	C5H9NO4	-	neg	1.13607	0.956693	0.04346	0.2006	down	5.9858	5.6171	5.668	6.1914	5.5791	5.6823	5.5669	5.7421	5.1014	5.5749	5.95	6.2176	6.2018	6.0363	5.6667	6.0297	6.2623	5.921	6.7853	5.6344	5.8421	5.7335	5.5772	5.7115	5.7692	5.1021	5.0593	6.5161	5.2817	5.4108	6.1879	5.6694	5.7574	5.2395	5.1778	4.9869	6.466	5.6227
3-Hydroxymethylantipyrine	metab_32036	5.0401	203.082	C11H12N2O2	HMDB0013840	neg	1.44581	0.956741	0.002863	0.05456	down	6.2966	6.2819	6.3115	6.3751	6.3004	6.416	6.3138	6.0603	5.8275	6.3714	6.6355	6.4339	6.4672	6.2631	6.2779	6.378	6.4452	6.6589	6.3432	6.3573	6.3327	6.3211	6.3584	6.3001	6.2168	6.3129	5.9372	6.2489	6.593	5.8837	6.1661	5.6754	5.7921	5.5556	5.516	6.318	6.6757	6.3847
N-acetylaspartate	metab_20935	0.777067	174.04	C6H9NO5	-	neg	1.10958	0.957641	0.04652	0.2075	down	5.1498	5.906	5.6576	6.0867	6.0368	5.6359	5.3141	5.4364	4.476	5.2078	5.1509	5.6807	5.8785	5.4118	5.5758	5.1388	6.1494	5.2462	6.2936	5.5642	6.0038	5.7247	5.5524	5.9056	5.6914	5.3355	4.848	6.2331	5.7626	5.5379	5.6476	4.9662	5.3565	4.9605	5.1688	5.3526	5.9389	5.7029
L-2-Amino-3-(4-aminophenyl)propanoic acid	metab_20350	5.17055	161.071	C9H12N2O2	HMDB0030397	neg	1.23936	0.95771	0.003949	0.06311	down	5.3014	5.6355	5.528	5.5766	5.4056	5.2413	5.4314	5.2593	5.1948	5.3174	5.6849	5.4446	5.29	5.3574	5.2349	5.293	5.4431	5.7656	5.6514	5.2367	5.4645	5.4729	5.2719	5.5098	5.3589	5.3459	5.1122	5.7248	5.5451	5.2615	4.9877	4.7222	4.9538	5.4298	4.8587	5.3826	5.0862	5.398
Xi-8,9-Dehydrotheaspirone	metab_26452	4.5454	241.098	C13H18O2	HMDB0035181	neg	1.16573	0.959891	0.001927	0.04677	down	4.671	4.8511	4.6659	4.9124	4.8512	4.6405	4.9625	4.8716	4.7915	4.7956	4.8619	4.7801	4.6886	4.9238	4.6679	4.692	4.9536	4.9021	4.8941	4.7018	4.842	4.6285	4.6846	4.8738	4.5546	4.8239	4.3149	4.8231	5.0579	4.5694	4.786	4.2422	4.3615	4.4699	4.4548	4.9073	4.4357	4.8311
Osmaronin	metab_32401	4.77868	240.09	C11H17NO6	HMDB0032769	neg	1.22796	0.962442	0.003688	0.06059	down	5.7026	5.7819	5.5616	5.7827	5.8347	5.48	5.5039	5.6357	5.5065	5.5776	5.4762	5.612	5.5496	5.7162	5.4306	5.5434	5.701	5.4894	5.8562	5.5933	5.7651	5.5366	5.6147	5.8036	5.3937	5.6442	5.3465	5.8288	5.6001	4.614	5.4864	5.2232	5.4397	5.2068	5.3326	5.6783	5.5083	5.7872
Adipic acid	metab_32535	4.67057	145.05	C6H10O4	HMDB0000448;LMFA01170048	neg	1.29365	0.964174	0.002119	0.04835	down	6.5802	6.6035	6.4316	6.3914	6.4482	6.3348	6.3814	6.3107	5.873	6.6031	6.4174	6.6198	6.4761	6.6088	6.3748	6.5157	6.3739	6.3983	6.4574	6.3774	6.4521	6.351	6.4723	6.4993	6.1537	6.4363	5.9344	6.4269	6.6311	6.0818	6.1672	5.7737	6.0386	5.8779	5.845	6.4006	6.057	6.5387
Fluvoxamino acid	metab_20332	4.7863	635.235	C14H17F3N2O3	HMDB0060950	neg	1.24385	0.964538	0.009497	0.0974	down	6.85	6.8558	6.5144	6.8041	6.9049	6.4863	6.3815	6.6503	6.6229	6.6879	6.5126	6.7515	6.6183	6.8274	6.3752	6.6446	6.6803	6.5618	6.8397	6.6577	6.7915	6.4484	6.7242	6.8648	6.3176	6.7751	6.411	6.9257	6.5662	5.3922	6.5023	6.2227	6.42	6.1444	6.3676	6.7598	6.5724	6.9014
2-benzylheptanal	metab_26707	4.81685	241.098	C14H20O	HMDB0133154	neg	1.08721	0.965645	0.01347	0.1144	down	4.6343	4.9316	4.7938	4.9371	4.9463	4.9905	5.0725	4.7981	4.671	4.8113	4.8154	4.8504	4.7035	4.9574	4.7132	4.6898	5.0739	4.7643	4.8925	4.844	5.1558	4.8848	4.7896	4.9028	4.9089	4.9934	4.5557	4.7448	5.3074	3.8935	4.6412	4.417	4.7177	4.6059	4.6914	4.8839	4.5551	4.7635
2-Ethyl-2-Hydroxybutyric acid	metab_20393	3.73338	131.07	C6H12O3	HMDB0001975	neg	1.62929	1.0895	0.01809	0.1317	up	5.4871	6.497	6.2756	5.8369	6.8722	5.4331	5.5715	7.1519	4.9949	5.7497	5.7433	7.2666	6.0738	5.5237	5.3523	5.4278	5.8902	5.6799	5.9741	5.5084	6.2545	6.15	5.5127	6.2488	6.1149	6.4348	7.3654	5.8093	7.4423	5.153	7.1217	7.8109	8.0932	6.1842	7.0761	5.6724	7.127	6.3578
Uridine	metab_36621	0.900567	243.062	C9H12N2O6	HMDB0000296	neg	1.52204	1.09554	0.006909	0.0832	up	4.5189	4.7458	4.0157	4.2059	3.5212	3.6014	4.6276	4.7618	4.5594	4.5461	4.2784	3.7606	5.9697	5.0062	4.4751	4.3473	4.1506	4.4064	4.4666	3.6405	3.5765	4.0998	3.7797	4.015	3.939	3.9141	4.3456	4.6849	4.3237	4.7737	4.734	5.2544	6.041	4.8207	4.4313	4.6683	5.1782	4.6117
Chondroitin	metab_34519	3.08223	360.095	C14H21NO11	HMDB0000629	neg	1.15459	1.09908	0.02533	0.1559	up	5.0924	4.0314	3.099	4.6403	4.9698	4.55	4.1273	3.8399	4.9548	5.0923	4.71	4.6315	5.1659	5.1635	5.0345	4.492	4.0867	4.9746	4.5874	4.3847	3.7436	3.0789	4.3808	3.1243	3.0463	4.8106	4.9581	5.1199	5.3115	3.1342	3.9737	5.5176	6.0133	5.134	5.4102	4.6179	4.243	5.0317
Xanthine	metab_20948	0.777067	151.025	C5H4N4O2	HMDB0000292	neg	1.67539	1.10233	0.01039	0.1014	up	4.9986	4.8269	5.3241	5.317	5.437	4.6988	4.3568	6.5503	5.217	4.7669	4.1837	4.6908	6.027	5.6018	4.9178	5.0208	5.4115	4.0328	3.4882	4.7108	4.7344	5.3244	4.7249	4.6761	5.3134	4.6434	5.3423	3.4162	6.2897	4.9646	5.8747	6.1348	6.5024	5.881	5.8526	5.1515	5.8553	5.4356
5'-Hydroxycotinine	metab_24990	3.04318	213.066	C10H12N2O2	HMDB0001427	neg	1.36385	1.12151	0.03198	0.1745	up	3.64	1.6791	3.1825	4.2259	4.4215	4.0482	3.7069	4.0141	2.5334	3.6037	2.8497	3.0711	2.7505	3.1708	2.7545	3.7649	4.4038	2.2347	4.0717	3.8845	3.8376	2.7705	3.7405	3.2839	3.3394	3.4705	2.4887	3.7177	4.756	5.4228	4.5047	4.0631	4.0833	4.2026	3.9889	3.6886	3.5506	4.0296
2-Furoylglycine	metab_21237	2.94917	168.03	C7H7NO4	HMDB0000439	neg	1.46226	1.12705	0.01699	0.1285	up	3.3363	3.6075	3.8203	4.15	3.6482	3.713	3.5982	3.6198	3.2843	3.5642	3.2694	3.4665	3.4303	4.5592	3.6576	3.5881	4.0966	2.7258	4.2199	3.6038	3.8491	3.7163	3.5448	3.6194	3.8166	3.508	3.4524	3.9	3.6699	3.348	3.639	4.9328	5.2464	5.9453	3.832	3.4224	3.4951	5.3236
CPA(18:2(9Z,12Z)/0:0)	metab_28872	7.94777	415.225	C21H37O6P	HMDB0007007	neg	1.50407	1.13198	0.03618	0.1852	up	5.9146	4.8483	3.3889	5.3902	5.0701	4.308	3.07	5.8637	6.498	4.3073	5.6464	4.8935	6.6709	5.1596	4.0809	5.5889	4.953	5.7075	5.1964	2.9257	3.9819	3.181	2.9155	3.2265	3.1484	5.2868	4.2129	6.2858	5.5489	4.2097	6.108	5.234	5.2395	5.2939	5.3508	4.6979	7.3639	4.9178
Alcophosphamide	metab_34486	3.11487	323.034	C7H17Cl2N2O3P	HMDB0060432	neg	1.50933	1.14738	0.03601	0.1849	up	2.2797	3.4587	2.5708	4.0319	3.8315	3.6221	3.4193	3.4617	3.1639	3.1911	2.5703	2.2951	2.6519	2.3487	3.3466	2.909	4.3267	2.5826	3.8089	2.914	3.3031	2.5507	3.3807	3.6641	2.5182	2.9362	2.6175	3.6773	4.6532	6.2835	3.6795	3.4758	3.6597	3.9982	4.0362	3.3008	2.4952	3.5003
3-alpha-Androstanediol glucuronide	metab_32096	4.9938	467.262	C25H40O8	HMDB0010339;LMST05010039	neg	1.71271	1.14843	0.0289	0.1646	up	2.8408	5.2153	5.0421	5.5507	5.3949	5.1727	5.0808	5.2021	2.7767	3.5759	3.6151	2.8563	3.0907	2.9101	3.6285	2.7979	5.4834	3.1446	5.518	4.7181	5.0793	4.9211	4.7266	5.1311	4.8321	4.1508	5.1102	5.4468	5.5555	5.04	5.2399	5.1882	5.3308	5.6257	5.5598	5.3	5.2696	5.0755
7-hydroxy-6-(3-hydroxy-3-methylbut-1-en-1-yl)-2H-chromen-2-one	metab_33700	3.7487	281.06	C14H14O4	HMDB0130516	neg	1.50238	1.15222	0.04993	0.2149	up	3.6505	1.6089	3.4155	3.7388	3.2646	3.4776	4.066	4.4565	4.4907	3.051	4.6271	3.6012	3.0529	3.1597	3.5672	3.6632	3.8978	4.7336	4.6672	3.612	3.2357	3.9136	3.5763	0.8382	3.4718	3.3989	3.2691	4.8895	6.3925	7.5074	4.7722	3.6833	4.1433	3.8828	3.9432	3.6821	3.498	3.9506
Guanosine	metab_23477	1.06495	282.084	C10H13N5O5	HMDB0000133	neg	2.1052	1.17396	0.002715	0.05367	up	3.7315	4.829	4.5744	4.2521	3.9061	2.1681	4.1292	4.7504	4.3901	3.6819	2.4458	2.6917	5.0329	3.3769	2.9964	3.6267	4.2818	3.2598	3.5197	2.517	4.1568	4.4663	2.9296	4.287	4.2632	3.8516	4.2212	3.7372	4.1584	5.0312	4.7621	4.6686	6.5655	4.8511	4.5087	4.2604	4.7262	4.058
Austinol	metab_32158	4.96328	457.184	C25H30O8	HMDB0034464	neg	2.30334	1.18209	0.00945	0.09702	up	5.4097	4.6509	5.0659	4.1635	5.0232	2.9064	5.1457	5.3451	6.8147	3.4634	4.8831	4.4835	7.2366	5.4824	4.8407	5.2324	3.656	5.0771	4.4383	2.9104	3.9025	4.6937	2.9002	4.2804	4.429	4.1852	4.8978	4.5786	7.1335	4.5726	5.5602	6.4123	6.3423	6.3303	2.8607	6.4042	7.0785	4.132
Nandrolone	metab_31422	5.44738	311.14	C18H26O2	LMST02010044;HMDB0002725	neg	1.94201	1.20753	0.001333	0.03977	up	3.4028	2.548	3.2048	2.4231	2.426	3.1053	3.1682	3.3472	3.549	2.5543	3.3443	3.5252	3.6705	3.3137	3.3775	3.1768	2.9219	3.715	3.0339	3.1094	3.9097	3.2275	3.0261	2.8063	1.8078	3.336	5.0663	4.0903	3.9757	4.084	2.8706	5.1052	5.1882	2.5956	2.209	3.5645	3.8187	3.5138
1-alkyl-2-acylglycerophosphoethanolamine	metab_33729	3.73338	278.019	C6H14NO7P	HMDB0062185	neg	2.42135	1.23761	0.00273	0.05367	up	3.2166	4.411	3.4506	3.5076	4.9665	2.9174	3.1122	5.1174	3.5029	3.387	2.8703	5.6869	3.3799	2.2796	2.016	2.9927	3.0646	2.2169	3.9166	2.8697	3.67	3.147	3.1431	4.1336	3.3094	4.4473	5.1976	3.9781	5.2616	4.4235	5.0492	5.4023	5.3822	3.9917	5.2408	3.0636	4.6563	4.2871
5,10-Methenyltetrahydrofolic acid	metab_33631	3.8108	490.129	C20H21N7O6	HMDB0001354	neg	2.12225	1.28243	0.008628	0.09268	up	3.5059	3.0238	3.1021	2.0096	3.9833	2.8925	3.3278	3.3734	4.1847	1.896	3.4257	3.2573	2.6323	3.2248	2.5471	3.4093	1.7948	3.889	1.8475	3.2333	1.7115	3.0406	3.2675	1.687	1.6107	3.5758	1.4105	1.7765	3.5137	1.6967	3.3784	4.5599	4.5711	5.5485	3.5588	3.2107	3.2408	4.2288
Menthol-glucoronide	metab_27342	5.35538	361.188	C16H28O6	HMDB0060004	neg	2.06703	1.28392	0.002376	0.05051	up	3.9709	3.2109	2.1148	5.2292	4.254	2.8866	4.0457	3.5379	2.8559	4.4396	4.1345	2.5791	2.9117	1.7581	3.8172	3.6332	5.2651	4.0634	2.1648	3.1269	2.0277	1.958	3.1251	2.0339	2.2949	4.5251	4.5707	2.0933	3.7323	2.3441	4.4411	4.658	4.9577	5.3274	2.247	4.8674	3.1387	4.5122
8-HETrE	metab_30573	5.8902	359.197	C20H34O3	HMDB0060052;LMFA03050030	neg	2.12469	1.29439	0.04207	0.1988	up	0.645	3.9939	3.3698	4.1309	3.9368	2.3032	0.7745	3.857	3.9195	2.919	0.8858	0.657	6.3206	2.4333	2.8125	2.7616	4.0576	1.1486	3.9119	3.5165	4.2168	3.3069	2.984	4.0755	3.6709	2.1616	4.0426	4.2244	7.0156	3.7749	4.4506	5.0355	4.842	3.6908	3.8504	5.0828	5.5963	3.2705
Xanthosine	metab_23650	1.3873	283.068	C10H12N4O6	HMDB0000299	neg	2.63797	1.42349	0.01185	0.1072	up	2.3259	3.824	3.4815	0.0084	0.0071	0.0034	0.0047	3.7956	2.9753	2.9325	3.8768	1.3931	3.8752	3.7519	2.5216	2.3612	0.0087	3.9111	3.526	2.8886	2.2978	2.8181	3.0629	2.4178	3.0295	4.9393	3.1094	3.9273	4.8263	3.7142	3.8752	4.4615	5.7667	4.0986	3.5138	2.9376	4.0207	3.614
Pyridine N-oxide glucuronide	metab_8040	4.00265	290.113	C11H14NO7+	HMDB0061177	pos	3.57826	0.348044	0.0009368	0.05777	down	0.8476	4.6762	5.2415	0.013	0.7176	0.368	2.5001	2.4811	1.0438	4.5699	3.5193	3.9943	0.4316	2.241	4.202	0.8338	1.6998	3.5428	0.0105	0.0151	4.656	5.0319	1.7477	4.684	4.8336	0.2269	0.0129	2.8061	0.0175	5.0623	1.7702	0.0121	0.8232	0.0108	0.0104	2.5475	0.0124	1.2793
7-HYDROXY-8,4'-DIMETHOXYISOFLAVONE	metab_9082	5.32673	299.091	C17H14O5	-	pos	2.18333	0.436385	0.01552	0.1458	down	0.7856	2.3905	1.0528	0.0075	2.4241	0.0081	3.3034	2.6317	0.0044	2.3536	5.5764	1.5089	0.0082	1.9415	0.2764	2.7791	1.017	5.6077	1.0955	2.339	0.0337	0.8805	2.4587	1.2769	0.0086	0.0095	1.9993	0.0059	1.2028	0.0075	2.6004	1.2719	2.0506	0.0062	0.006	1.2313	0.0072	2.4545
3-beta-Hydroxy-4-beta-methyl-5-alpha-cholest-7-ene-4-alpha-carbaldehyde	metab_11514	6.73952	492.38	C29H48O2	HMDB0059643	pos	3.41131	0.441705	0.001792	0.06868	down	1.0028	1.5783	1.5638	1.1321	1.3186	2.0604	1.5448	2.0341	3.3588	4.2624	4.4497	5.888	1.6724	4.6182	2.6536	0.0909	1.6518	5.4504	0.0834	2.04	1.0769	1.4823	1.9919	1.7216	0.1137	1.6095	1.742	1.3202	0.1319	0.9784	1.235	1.5633	0.7977	0.0851	0.0821	0.6023	0.5476	1.3529
Miltirone	metab_12045	6.292	565.334	C19H22O2	HMDB0035080	pos	3.33195	0.617661	0.004901	0.1003	down	0.0637	4.4713	4.8514	3.8737	0.0804	4.3148	3.7645	3.9721	4.9802	4.2964	5.3429	5.3574	1.9226	5.3002	5.8396	3.938	4.5426	5.3741	4.4548	4.3768	4.4213	4.7037	4.505	4.3801	4.7654	5.2418	5.179	0.0587	3.9289	4.5219	4.7556	0.0689	3.855	4.9806	4.3739	0.0812	1.4138	0.0956
Phytocassane E	metab_17968	2.35408	361.175	C20H28O3	HMDB0031773	pos	3.07479	0.65228	0.01509	0.1445	down	0.1022	5.234	6.4343	3.86	4.7789	5.0828	5.9249	5.2486	3.8957	4.1367	5.4367	5.9807	5.106	5.061	0.1404	0.1054	3.9756	5.1564	5.4629	4.691	4.867	6.2939	4.91	5.023	6.0491	5.0924	3.4539	5.9392	6.1056	7.0084	5.2614	0.1101	4.4247	0.0988	3.1579	3.5043	5.3831	5.0732
Cysteinyl-Glutamine	metab_14916	4.68873	291.112	C8H15N3O4S	HMDB0028773	pos	2.83373	0.668066	0.001337	0.06218	down	3.8635	5.5707	5.0836	3.3437	4.1639	3.3105	3.8508	2.7037	3.9703	3.6814	3.3328	3.2939	3.8663	3.5108	4.0911	3.7332	3.5359	3.7162	0.0066	3.4274	5.01	4.7482	3.4956	5.4031	4.5497	1.4631	1.5386	0.0065	3.7213	5.0411	2.8943	3.3597	3.3335	1.928	0.0065	3.4644	3.4536	3.1704
6'-Apiosyllotaustralin	metab_17268	2.91295	457.181	C16H27NO10	HMDB0034207	pos	1.67457	0.774967	0.009042	0.1261	down	3.0861	3.3823	2.9958	3.1382	3.0214	2.8809	1.8689	4.215	1.5751	2.7332	2.6487	4.0803	4.8666	4.1328	1.8891	3.2556	2.6891	2.6209	3.8438	2.9513	3.2868	2.9035	1.8823	3.3606	2.791	2.2496	1.7968	4.0545	1.9289	1.8018	2.872	1.7695	2.2818	1.7176	1.7008	1.846	5.681	2.6299
N-oleoyl taurine	metab_10108	6.70193	390.264	C20H39NO4S	LMFA08020081	pos	2.12766	0.788448	0.01337	0.1393	down	4.7073	4.039	4.1944	2.1021	4.5966	4.3245	4.8228	4.4485	5.9003	4.4321	5.8438	4.1585	3.9302	0.8388	4.8938	4.6997	2.0823	5.9362	4.4561	4.4385	3.3546	3.9263	4.2158	4.0794	4.7493	4.8502	3.6622	2.0216	3.3538	5.0126	4.584	2.2992	2.3236	1.9729	2.0935	3.5825	3.0831	5.4398
(2S)-2-amino-3-[4-hydroxy-3-(sulfooxy)phenyl]-2-methylpropanoic acid	metab_19419	0.762983	309.078	C10H13NO7S	HMDB0142153	pos	2.70877	0.794553	0.002393	0.07692	down	4.8514	7.4272	7.3409	2.8508	6.9227	4.5925	5.859	5.604	4.4208	5.843	5.4182	6.1974	5.6511	3.7021	6.0566	4.9758	4.0028	5.4482	2.7575	4.7801	7.2288	7.2449	4.992	7.2799	7.1488	5.0182	3.7601	3.0336	5.1107	7.3743	4.5273	2.8201	4.0287	4.3179	3.8517	5.2573	4.469	5.1202
()7-epi Jasmonic Acid	metab_12278	6.1948	211.132	C12H18O3	-	pos	2.00312	0.806019	0.01132	0.1342	down	3.5234	4.9457	3.3811	5.8518	4.0031	4.7299	4.6298	4.6832	1.2253	4.319	4.5009	4.3689	4.2232	4.4252	2.2503	3.3059	5.9281	4.2976	5.8542	4.6566	5.5359	3.1605	4.6376	5.2174	2.6596	3.2829	3.8518	5.4333	4.4553	2.8632	2.6182	2.0617	3.2997	3.951	3.7674	3.0848	4.7879	3.4845
TELMISARTAN	metab_2385	5.22168	258.126	C33H30N4O2	HMDB0015101	pos	2.5668	0.814395	0.003764	0.09248	down	4.5858	4.861	8.6224	4.845	3.922	4.5442	5.2379	4.339	4.8177	5.2362	5.6761	4.8244	4.9279	5.3587	5.4088	4.5214	2.8801	5.318	4.4064	4.656	4.6101	8.5747	4.8118	4.7409	8.5255	4.6827	5.3074	4.5507	4.4495	4.426	3.1007	3.9438	4.3545	3.4304	3.6983	5.0991	5.0307	4.7648
SECNIDAZOLE	metab_17556	2.69453	186.087	C7H11N3O3	-	pos	2.68831	0.81945	0.001369	0.06218	down	4.152	6.8555	7.0982	4.9258	6.7365	4.5605	5.9991	4.6915	3.8324	5.9936	5.3805	6.024	4.1199	4.5891	6.6951	4.1201	4.7543	5.3774	4.5539	4.2254	6.6576	7.0059	4.2797	6.7335	6.8885	6.675	4.1038	4.7233	4.6503	7.117	4.8175	4.3196	4.3411	3.7635	4.0008	4.0757	4.4698	4.4812
3,4,5-trihydroxy-6-[3-(3-oxo-3-phenylpropyl)phenoxy]oxane-2-carboxylic acid	metab_16857	3.2302	367.117	C21H22O8	HMDB0135221	pos	1.84043	0.823788	0.0183	0.1553	down	3.4777	5.9519	5.7285	3.5659	5.753	3.8625	3.9824	3.9329	3.3634	4.6184	3.6339	3.7798	3.3922	3.5533	4.5729	3.7628	3.5915	3.5588	3.3767	3.4591	5.8383	5.8615	3.8198	5.8942	5.9298	4.0283	2.8549	3.8195	3.9979	5.721	6.2962	1.8819	3.2348	2.4146	4.5109	3.6304	3.7883	4.5935
Ricinoleic acid	metab_178	6.40238	340.284	C18H34O3	HMDB0034297;LMFA02000184	pos	3.04011	0.83348	1.6e-05	0.01789	down	4.1916	6.522	4.9226	6.1779	5.4243	5.8374	5.7934	5.6418	5.144	5.5642	6.3863	6.0961	5.3057	5.8119	5.4024	4.0876	6.1395	6.3157	5.9214	5.9596	6.542	4.9655	5.9486	6.5378	4.9253	4.9278	4.5476	5.9175	5.3291	4.5406	4.4625	4.1896	4.3734	3.9701	4.5889	5.3309	6.0788	5.1617
4-[1-hydroxy-3-(5-methoxy-2,2-dimethyl-2H-chromen-6-yl)propyl]phenol	metab_7360	3.14688	404.181	C21H24O4	HMDB0125851	pos	2.03393	0.837165	0.007499	0.1169	down	4.9053	5.153	4.6511	4.5935	4.6761	4.1367	4.5072	4.9103	3.6589	4.6555	5.2539	5.1576	5.307	5.6686	4.5243	4.6238	4.3763	4.9812	5.0312	4.2848	4.9278	4.5236	4.6193	5.0575	4.3528	4.6897	4.5222	5.2261	5.0551	3.6588	4.0675	4.3934	4.8615	0.6648	3.6418	4.2729	4.5957	4.6756
15-Acetyl-4-deoxynivalenol	metab_13507	5.6563	356.169	C17H22O7	HMDB0033444	pos	2.00395	0.840225	0.002315	0.07532	down	3.7947	3.9209	4.0478	3.9789	4.0245	3.7753	4.0109	4.043	6.743	4.4194	3.5339	4.2574	3.4141	3.9244	2.8121	3.2579	3.7791	3.0181	3.8538	4.0005	4.1066	4.0264	3.4727	3.8076	3.9373	3.3086	3.4659	4.1255	3.976	4.0853	3.0311	2.5163	2.5694	3.0195	4.4451	3.0895	3.061	4.1908
Gamma-Tocopherol	metab_11450	6.86733	455.328	C28H48O2	HMDB0001492;LMPR02020065	pos	1.74851	0.842686	0.03304	0.1914	down	3.4487	4.7192	3.865	3.3496	5.0428	3.721	4.7139	4.7806	5.8072	4.0061	5.2181	5.1457	5.2234	4.7456	3.9625	2.1517	2.1987	5.3423	3.2559	4.1827	4.7427	4.0154	3.345	4.4302	5.0639	4.1624	3.3902	2.0992	4.3288	4.4022	3.9959	3.9638	2.2414	4.1568	3.5422	5.4913	4.8262	4.6892
Clozapine glucuronide	metab_19333	0.785317	252.09	C24H27ClN4O6	HMDB0060901	pos	2.19724	0.848889	0.02092	0.1643	down	2.5495	4.54	5.3938	2.6165	4.6688	4.0018	3.7439	5.02	4.4952	4.778	5.4299	5.2566	3.9727	4.3905	5.1355	2.5645	2.6117	5.4708	2.6833	4.0078	4.4241	5.3261	3.9364	4.5937	5.2642	4.9798	4.4661	3.2051	4.2358	4.9088	2.5206	3.9492	2.639	3.9894	2.6333	4.553	3.8388	4.5318
(3S,3'R,4xi)-beta,beta-Carotene-3,3',4-triol	metab_11699	6.54443	549.41	C40H56O3	HMDB0030586	pos	1.71276	0.852336	0.01251	0.1375	down	5.5877	5.9069	5.0414	3.5887	5.0655	6.0041	4.4529	4.2806	6.7076	3.5665	4.7916	4.8523	5.9227	4.634	4.5322	5.489	3.7318	6.0421	5.1581	5.5817	5.3609	4.5419	5.3065	5.3811	4.7833	4.8145	1.6302	5.6644	4.3596	5.7184	4.2867	4.3975	4.9952	3.7214	2.6537	4.6938	5.4971	4.5422
Pyridinoline	metab_14581	4.95145	446.228	C18H28N4O8	HMDB0000851	pos	2.34589	0.856535	0.0003398	0.04444	down	5.9124	5.9904	5.5441	5.7737	5.2547	5.2465	5.4179	5.6413	4.5415	5.8636	5.9123	6.0637	6.0401	6.236	5.3888	5.6198	5.5635	6.0943	6.1364	5.376	5.7499	5.2831	5.4345	5.9177	4.9618	3.5294	4.9779	6.3488	5.6314	3.5233	5.6788	5.2918	5.4055	3.3426	4.0686	4.6946	4.9184	5.6719
3-hydroxy-2-(2-hydroxyphenyl)-4H-chromen-4-one	metab_19545	0.69565	277.049	C15H10O4	HMDB0134545	pos	2.31504	0.857447	0.005436	0.1041	down	4.0929	4.8131	5.2023	3.6687	4.8855	4.6028	5.5091	5.2969	2.3858	4.7257	6.2347	4.7287	4.7687	4.5285	4.9371	3.8432	3.9198	6.2071	3.1317	4.6653	5.0609	5.3551	4.5475	5.005	5.3901	4.9153	3.7832	2.9946	4.3957	4.4512	4.1297	3.0879	3.6307	3.6808	2.514	4.8579	4.8304	4.7645
Riboflavin reduced	metab_150	0.77045	349.117	C15H16N4O6	HMDB0001557	pos	1.90524	0.860162	0.008826	0.1252	down	4.0671	7.0015	6.8941	4.7137	6.5457	4.1385	4.9354	5.5741	5.3086	5.5263	4.5953	5.577	4.1482	3.7857	5.724	4.0898	4.6476	4.4317	5.3258	4.0304	6.7716	6.8421	4.1633	6.8488	6.7974	4.8684	4.5321	5.3945	4.0434	7.1698	4.9183	4.2359	4.0909	5.0125	4.339	4.3854	4.4787	4.7757
Zeranol	metab_8993	5.22168	305.175	C18H26O5	HMDB0032702	pos	2.03982	0.860287	0.02596	0.1753	down	4.2791	4.7789	8.371	4.59	4.2242	4.6401	4.7526	5.4598	5.4022	4.3592	5.6016	4.4851	5.5776	4.8298	5.0599	3.2285	4.1072	5.6178	3.4073	4.2854	4.4061	8.301	4.6514	4.5804	8.2273	4.7907	5.3343	4.2276	5.2503	4.2015	3.7785	4.6453	4.625	4.2311	3.1799	5.2707	5.5414	4.5956
(E)-Casimiroedine	metab_17573	2.67943	418.197	C21H27N3O6	HMDB0030274	pos	2.30374	0.865815	0.0004026	0.04654	down	4.2891	5.0561	4.8075	4.6707	4.5201	4.6132	4.6995	4.951	4.042	4.4202	5.1137	5.5211	5.2286	5.3795	4.2582	4.0522	4.5788	5.0816	5.2142	4.5078	5.0135	4.9848	4.538	5.0451	4.8508	4.8048	4.4719	5.3981	5.0881	3.1421	4.7	4.2663	4.8135	3.0565	3.1474	4.0395	4.6941	4.4449
Adrenoyl ethanolamide	metab_2809	6.45462	789.618	C24H41NO2	HMDB0013626	pos	1.63071	0.866554	0.00855	0.1238	down	3.233	5.1408	3.6781	3.3001	3.6182	3.8158	3.5004	3.3786	5.1777	5.7675	3.9635	4.8346	3.3393	4.427	4.6144	5.0789	3.2952	4.0172	5.8928	4.0221	4.0279	3.8123	4.0416	3.5503	3.7065	4.0583	4.362	3.1951	3.4309	3.4716	3.2039	3.2693	3.3226	3.9246	3.1993	3.4206	3.2801	3.4254
3',4'-Dihydrodiol	metab_16622	3.42047	304.129	C15H14N2O4	HMDB0013895	pos	1.83727	0.882733	0.01484	0.1436	down	4.7993	4.6718	4.9076	4.5664	4.5352	4.7606	4.8453	4.7124	4.1716	4.7804	4.643	4.8095	5.321	5.3143	4.8867	5.2639	4.8831	4.5435	1.7387	4.5522	4.5395	4.846	4.7741	4.547	4.5686	3.8797	4.0178	3.6816	3.897	3.5137	5.349	3.7198	4.2235	3.7897	4.2194	4.1313	4.2344	4.8697
Tyrosyl-Lysine	metab_8248	4.24392	292.165	C15H23N3O4	HMDB0029110	pos	1.58293	0.888151	0.01206	0.1355	down	4.8976	5.0166	4.3181	4.8926	4.6988	4.1779	4.1065	4.2576	4.237	5.0092	5.0344	4.8198	5.1873	5.4179	4.5006	4.9481	4.7637	4.9326	5.2246	4.26	4.7543	4.0834	4.3992	4.937	3.7984	3.7497	4.0304	5.3575	5.0114	2.2065	4.472	4.432	4.6649	2.843	3.2535	4.6904	4.5277	4.5219
Asparaginyl-Phenylalanine	metab_17357	2.84515	321.155	C13H17N3O4	HMDB0028738	pos	1.57728	0.893932	0.03827	0.2021	down	2.9723	4.1579	4.1937	3.4328	4.2044	3.6774	4.2419	3.3515	3.8613	4.7324	5.4013	3.7686	4.3597	4.4562	5.0671	3.4159	3.4006	5.4409	2.6641	2.9822	3.645	3.8346	3.3026	4.0919	3.4038	4.3697	2.9126	3.2153	4.0294	3.3361	3.5249	3.6076	3.828	3.7706	4.2094	3.5956	5.4574	3.807
(R)-Pantothenic acid 4'-O-b-D-glucoside	metab_15292	4.4025	426.132	C15H27NO10	HMDB0033965	pos	1.79237	0.894501	0.01774	0.1536	down	4.0839	4.1458	4.3309	3.8133	4.0493	4.5995	4.6969	4.3311	4.5877	4.3592	4.1568	4.8573	3.4531	4.5997	4.2134	4.3125	3.8714	4.1054	2.2928	4.4875	4.4586	4.5557	4.4868	4.463	4.6176	4.328	3.3739	2.8691	4.4479	2.388	5.5858	3.5675	3.5908	3.0272	3.9309	4.1392	3.9324	4.139
1-Palmitoyl-2-linoleoyl PE	metab_10293	7.43137	716.521	C39H74NO8P	-	pos	1.50002	0.89662	0.03188	0.1882	down	5.5443	5.5805	4.6347	3.4821	4.8441	4.3875	3.946	5.2037	6.7366	5.0331	5.7263	5.8203	5.791	6.1374	5.2555	5.4402	3.4773	6.5367	4.329	4.5566	5.0591	4.214	4.2136	5.1061	4.6921	4.3521	4.2454	3.9457	4.6856	4.5243	4.3165	4.3576	5.9794	4.2284	4.5934	4.7607	5.9278	4.6641
Glutaminyltyrosine	metab_7972	3.90445	274.118	C14H19N3O5	HMDB0028809	pos	2.02077	0.899147	0.001222	0.06068	down	4.9793	5.1724	5.7689	4.7237	5.3711	5.6149	5.8721	4.9797	4.5942	5.198	5.1528	5.8191	5.0427	5.3873	5.6003	5.6213	5.1001	5.0935	4.1901	5.4686	5.1527	5.7459	5.563	5.0532	5.618	5.5559	4.4371	4.2328	5.3208	5.2017	5.2615	3.7476	4.2361	4.2926	4.352	5.2141	4.5306	5.5722
Jubanine A	metab_10382	7.8929	660.351	C40H49N5O6	HMDB0030205	pos	1.64961	0.899745	0.02966	0.1839	down	5.3783	6.1785	5.7781	4.0566	5.1681	5.8437	5.3256	5.3052	5.5967	5.4838	5.7089	5.266	5.5118	6.1031	5.7543	5.3839	3.4541	5.3964	4.8796	5.9334	6.0388	5.7368	6.0647	6.1673	5.6278	5.9455	6.0689	5.2785	5.0501	5.3053	4.1174	4.5618	4.4189	3.4911	4.9635	6.5411	5.6842	5.1347
Roquefortine	metab_14116	5.26673	434.155	C22H23N5O2	HMDB0030381	pos	1.72907	0.900134	0.001497	0.06333	down	5.2183	5.5061	5.0287	5.0887	5.4681	5.3664	5.2429	5.1701	4.377	5.1063	5.0967	5.7651	5.3991	5.5967	5.4049	5.1988	4.9949	5.0152	5.2773	5.4512	5.3368	5.1819	5.5032	5.3501	4.7689	5.2315	4.9527	5.3785	5.2828	5.209	5.0992	4.722	4.9988	4.4058	3.9665	4.7467	5.0038	5.5633
28-Hydroxywithanolide E	metab_18764	1.54098	252.134	C28H38O8	HMDB0031355	pos	1.37932	0.902771	0.03577	0.1983	down	4.2036	4.3121	3.9761	3.1401	3.4832	4.6355	2.9056	3.3093	3.1689	4.501	3.9309	4.9678	4.3688	4.5877	4.2547	4.1802	3.5482	4.1155	3.6777	4.6344	3.6015	4.1129	4.5298	3.8199	3.2739	2.9387	3.682	3.6242	4.1761	2.8376	3.4785	2.8049	4.9033	2.7521	4.6696	3.2387	4.1424	4.1692
Methionyl-Proline	metab_6282	1.70637	247.111	C10H18N2O3S	HMDB0028981	pos	1.16887	0.904896	0.03413	0.1943	down	4.2584	5.9298	4.9894	4.5415	4.9153	4.8572	4.3612	5.2611	4.5337	4.514	4.4961	5.5417	5.6273	6.182	4.3994	4.0622	4.5183	4.7636	6.4609	4.7686	5.354	4.8336	4.7176	5.6155	4.5801	4.1681	4.5017	6.7784	4.6538	4.6999	3.568	4.2376	4.8239	4.0407	4.0488	4.6481	6.7655	4.9143
Threoninyl-Phenylalanine	metab_18470	1.89563	330.145	C13H18N2O4	HMDB0029068	pos	1.92907	0.906013	0.003231	0.08764	down	3.5622	5.0087	5.0134	4.0366	4.4984	4.2534	5.1399	4.6624	3.916	4.0236	4.6325	5.3159	4.4447	4.7078	4.2567	4.0514	4.1574	4.6462	3.4336	4.2894	4.6943	5.077	4.4181	4.9804	5.0313	4.7266	4.2298	3.8425	4.1614	4.8878	3.6731	4.2116	4.2646	3.388	3.3708	4.1286	4.7866	4.5345
6-Methyltetrahydropterin	metab_15287	4.41005	164.094	C7H11N5O	HMDB0002249	pos	1.41104	0.906636	0.01666	0.1492	down	5.3277	5.0026	4.759	4.5075	4.5484	4.6822	4.6029	4.4098	4.601	5.1501	4.7208	5.3711	4.9837	5.1446	5.0311	4.9561	4.169	5.0277	4.379	4.8609	4.583	4.5353	5.1217	4.7346	4.2224	4.9677	4.4271	4.5241	4.9857	4.4318	4.2487	4.0927	4.3227	3.8315	4.1607	4.8668	4.362	5.1324
Tyr-Thr-OH	metab_8054	4.01018	405.129	C19H20N2O8	-	pos	2.0204	0.91006	0.001253	0.06145	down	4.5525	5.0235	5.6013	4.2165	4.6988	5.2181	5.6309	4.8373	5.0021	4.4861	5.3241	5.5091	4.5941	5.0752	4.7428	5.0213	4.517	5.1714	3.8569	4.9154	5.0349	5.645	4.933	4.9489	5.683	5.1442	4.5803	3.9195	4.5314	4.5623	4.8453	4.1421	4.213	4.233	4.389	4.7146	5.2909	5.0635
4-Pyrimidine Methanamine (hydrochloride)	metab_19272	0.8153	110.071	C5H7N3	-	pos	1.59569	0.914477	0.006051	0.1069	down	6.1889	5.3437	5.414	5.1123	4.989	4.9665	5.3019	5.2245	4.4925	5.5942	5.9779	6.3989	6.3956	6.7602	5.6912	6.0189	5.0536	6.0913	5.6916	5.064	5.176	5.2721	5.2693	5.2725	5.2244	4.9841	4.901	5.7609	4.8553	4.9938	5.0971	4.835	4.9181	4.3333	4.8528	4.6541	6.0586	4.9068
Valyl-Glutamate	metab_5810	0.740483	291.093	C10H18N2O5	HMDB0029126	pos	1.05471	0.91499	0.03162	0.1876	down	4.7296	5.1316	4.8316	5.0558	4.9212	4.1369	3.4031	3.6152	4.1488	4.6092	4.1393	4.8948	5.4115	4.6705	4.4058	4.6234	4.9175	4.4036	5.4387	4.2635	5.017	4.6886	4.4249	5.1398	4.5543	3.5958	3.6959	5.6995	4.7214	5.0661	4.7222	4.0083	3.9279	3.2494	4.3948	4.2978	5.3341	3.9845
6-Hydroxymelatonin glucuronide	metab_7341	3.12418	407.145	C19H24N2O9	HMDB0060786	pos	1.58049	0.91738	0.02004	0.1607	down	3.5703	4.6814	4.5859	4.2495	4.0534	4.3433	5.0728	4.3645	4.0847	4.4244	5.1426	5.1657	4.3524	4.3533	4.1826	4.4107	3.799	4.1892	3.223	4.3304	4.3957	4.3834	4.477	4.5358	3.6581	4.0581	3.9947	3.8376	4.0636	3.3898	3.2577	3.4732	3.6652	3.2329	3.7331	4.4485	5.3604	4.7278
Phenylalanylproline	metab_7209	2.98062	285.123	C14H18N2O3	HMDB0011177	pos	1.09095	0.918617	0.02607	0.1754	down	4.4253	5.1325	4.6264	5.2583	4.7733	4.9863	4.6511	4.7829	4.5468	4.6936	3.9047	4.3265	5.3741	5.3462	4.4861	4.5785	5.2353	3.609	6.058	5.0367	5.1434	4.7488	5.0301	5.1652	4.7945	4.5159	4.592	6.2834	4.1872	4.3524	4.0979	4.3301	4.481	3.4317	3.7736	4.7799	5.7003	4.6618
Bisdesethylchloroquine	metab_2225	4.72637	264.126	C14H18ClN3	-	pos	2.07601	0.920993	0.0001751	0.03593	down	5.1421	5.6027	6.2188	5.0947	5.3672	5.3669	6.0568	5.9896	5.9385	5.6867	6.6849	6.2264	6.7649	5.5871	5.8663	5.0573	5.2423	6.7756	5.2684	5.4053	5.4604	6.143	5.466	5.5386	6.0171	5.7173	5.3517	5.2646	5.022	5.4162	5.1078	5.3324	5.3719	5.2885	5.2814	5.244	5.5762	5.3739
Ganoderic acid G	metab_11737	6.51455	577.279	C30H44O8	HMDB0035985	pos	1.57288	0.922932	0.002552	0.07913	down	5.0757	5.7583	5.7146	5.428	4.9008	5.374	5.7132	5.6425	4.869	5.357	4.9156	5.3518	5.1193	5.1367	5.5568	4.8352	5.1927	5.3283	5.1264	5.0692	5.3586	5.7989	5.1313	5.4751	5.7834	4.1047	4.024	5.3236	5.7481	6.2333	4.3218	4.6632	5.4287	4.5475	4.7333	4.8037	3.9611	5.4794
1,4-beta-D-Glucan	metab_7975	3.90445	537.171	C18H32O18	HMDB0006944	pos	1.91597	0.92332	0.001955	0.07133	down	4.7018	5.1827	5.7746	4.8162	4.995	5.8783	6.0203	5.4748	5.0619	5.3013	5.5397	5.7046	4.9988	5.6636	5.2833	5.497	5.3582	5.0226	4.739	5.5595	5.4756	5.8846	5.538	5.2805	5.8873	5.5325	4.5736	4.2822	5.4734	4.3811	5.782	4.2237	4.5906	4.6538	4.6822	5.28	5.2108	5.2071
Valyl-Proline	metab_7320	3.10903	278.15	C10H18N2O3	HMDB0029135	pos	1.07161	0.923536	0.03863	0.2028	down	4.9858	5.0581	4.0533	4.592	4.3606	4.0847	3.7072	4.4429	3.5746	4.9322	4.8006	5.1138	5.1168	5.453	4.3969	4.5332	4.4	4.9094	5.1995	4.2346	4.7419	3.8585	4.4701	4.9795	3.1254	3.4438	4.2084	5.3564	5.0334	4.1069	4.1746	4.3452	4.3109	3.4434	3.6928	3.9526	4.2424	4.7411
Glutamyltryptophan	metab_14947	4.66612	356.123	C16H19N3O5	HMDB0028830	pos	1.48089	0.924176	0.007163	0.1149	down	4.684	4.9116	4.7838	4.3255	4.7342	4.9216	5.0863	4.6614	4.0345	4.7838	4.7081	5.6551	4.9348	5.7136	4.9157	4.611	4.3348	4.6321	4.1841	4.7295	4.7946	4.7769	4.8426	4.7403	4.5339	4.788	4.1892	4.3862	5.0188	4.6083	4.4289	3.9237	4.2691	4.1439	4.9178	4.7033	4.7352	4.9086
APC	metab_12191	6.22472	601.266	C33H38N4O8	HMDB0060661	pos	1.34695	0.924597	0.03835	0.2023	down	6.2353	6.0346	6.2246	6.5592	6.3586	6.2484	5.9254	6.0654	5.9143	6.0996	5.9411	6.0194	4.5867	5.0473	5.4824	6.3845	6.6282	5.7772	6.4123	6.5489	6.2487	6.169	6.6505	6.1711	6.1066	6.2431	4.9093	6.1988	6.3471	5.9313	6.6177	4.6491	3.3636	5.165	3.7114	6.2839	5.3496	6.7363
N-Desmethylclozapine	metab_15714	4.10073	313.121	C17H17ClN4	-	pos	1.40228	0.929003	0.005914	0.1063	down	4.6956	4.7936	4.751	4.4516	5.9661	4.8018	4.8823	4.6078	5.1204	4.7642	4.7345	5.34	4.8937	5.0517	4.7704	4.703	4.3812	4.8462	4.3506	4.7689	4.6009	4.7254	4.8361	4.6685	4.5691	4.787	4.5356	4.6527	4.824	4.1757	4.6212	4.3767	4.5883	3.9194	4.9126	4.8409	4.7573	5.0068
4-Formylsalicylic acid	metab_3151	6.64937	149.023	C8H6O4	-	pos	1.52558	0.93012	0.01026	0.1294	down	6.0183	5.5227	6.0308	5.1408	6.4459	6.2225	6.4798	6.1941	6.9986	5.1795	5.1276	5.2607	4.971	5.3734	5.2371	6.066	5.2727	4.9331	5.1676	6.2765	5.9195	6.2045	6.1099	5.6106	6.4172	6.4571	5.9469	4.9001	5.254	5.321	5.3836	5.0046	4.83	4.8812	4.918	5.2899	5.0843	5.3202
Artenolide	metab_12074	6.27707	551.264	C30H40O8	HMDB0037565	pos	1.67974	0.932514	0.004841	0.1001	down	6.2327	6.82	6.5411	6.3681	6.2925	6.2123	6.1644	6.4321	6.3349	6.1546	6.2125	6.2025	5.4631	5.5189	5.996	6.3719	6.1732	6.2209	5.8567	6.4955	6.431	6.52	6.6134	6.6575	6.4146	6.1859	5.3422	6.2999	5.7478	6.1572	6.0803	4.7172	5.5158	5.1155	5.2323	6.5006	5.6816	6.7361
2,3-dihydroxy-1-(4-hydroxy-3-methoxyphenyl)-propan-1-one	metab_18131	2.13825	177.055	C10H12O5	-	pos	1.23601	0.932595	0.03937	0.2028	down	4.3449	4.4872	4.4561	3.923	3.9084	3.9864	4.3412	5.0355	4.2654	4.2407	4.9414	4.0383	4.415	4.3554	4.5911	4.1563	4.1212	4.9591	4.0478	3.9829	4.5411	4.3692	3.9463	4.5578	4.2806	3.9617	3.9062	3.873	3.8186	4.1351	3.6879	3.7935	4.5047	4.7491	3.9341	4.091	1.6378	3.9376
L-Ornithine	metab_1226	0.492933	133.097	C5H12N2O2	-	pos	1.02137	0.932918	0.04591	0.2152	down	5.7139	5.2772	5.0309	5.1379	4.8566	5.44	4.5865	4.8526	4.8873	5.2605	5.3018	6.0159	5.4966	5.823	4.9946	5.645	5.1115	5.3082	6.0833	5.4856	5.2022	5.0345	5.5224	5.2209	5.0108	2.6081	5.0449	6.1366	4.9059	4.4177	5.0266	5.4032	5.3695	4.4656	5.3372	4.191	5.688	4.8083
L-N-(3-Carboxypropyl)glutamine	metab_19446	0.755483	215.103	C9H16N2O5	HMDB0029393	pos	1.00841	0.933588	0.04847	0.2206	down	5.5131	5.0824	4.564	5.1846	4.7302	5.2922	3.2655	4.5173	4.3074	5.1185	4.6189	5.5587	5.4819	5.7133	4.7124	5.482	5.0999	4.74	5.6302	5.3761	4.9955	4.5451	5.3791	4.9219	4.4034	4.1831	4.176	5.6169	4.9304	3.8567	4.8772	4.4942	4.4971	3.9019	4.5353	4.5183	5.507	4.841
4alpha-hydroxymethyl-4beta-methyl-5alpha-cholesta-8-en-3beta-ol	metab_11804	6.4621	469.345	C29H50O2	LMST01010233;HMDB0012171;HMDB0062391	pos	1.40392	0.936067	0.04204	0.2083	down	4.1703	4.6237	4.6458	4.1396	4.5913	4.394	4.8315	4.595	5.1569	4.3573	5.2728	5.2549	3.5359	4.504	4.7713	4.0575	3.9878	5.7647	3.4032	4.4077	4.5743	4.7063	4.3423	4.5979	4.7122	4.9098	4.0936	3.7574	4.3552	4.3311	4.1149	4.3854	4.4649	4.5079	3.9489	4.749	3.4767	4.5339
Gibberellin A75	metab_15034	4.59837	345.133	C19H24O8	HMDB0036893	pos	1.37334	0.937685	0.004156	0.09567	down	4.636	4.8725	5.5588	4.5615	4.4966	4.4252	5.0753	4.0895	4.8719	4.8589	4.5904	4.8382	4.8252	4.644	4.7752	4.519	4.4912	4.6607	4.3438	4.5285	4.4124	5.446	4.6256	4.5425	5.2689	4.5473	4.3148	4.5807	4.5447	4.5209	4.1628	4.5349	4.5281	3.9032	4.2986	4.7163	4.9721	4.9137
N-Acetyl-D-Tryptophan	metab_7571	3.43558	247.108	C13H14N2O3	-	pos	1.44235	0.938758	0.003565	0.09143	down	4.5501	4.9679	4.4658	4.4815	4.4111	4.7915	4.8843	4.6531	3.9941	4.8165	4.7561	5.4084	5.1845	5.3409	4.9308	4.401	4.4479	4.7904	4.5573	4.6228	4.5911	4.2409	4.7442	4.6402	4.0764	4.6188	4.2037	4.295	4.9602	4.0179	3.9465	4.268	4.3894	4.3031	4.1685	4.6124	4.3655	4.8425
2-Acetamido-6H-dibenzo[b,d]pyran-6-one	metab_8596	4.6812	254.081	C15H11NO3	-	pos	1.44452	0.943062	0.004053	0.09531	down	4.3713	4.466	4.8784	4.5162	4.473	4.9783	5.1216	4.6388	4.2471	4.8905	4.5991	5.1614	4.6654	5.2702	4.9025	4.8001	4.7228	4.2309	4.4263	4.8226	4.8748	5.0369	4.8234	4.6437	4.9786	4.8101	4.4847	3.9985	5.042	4.3533	4.4466	4.4811	4.4001	3.8614	3.7431	4.7945	4.3764	4.5591
HYMECROMONE METHYL ETHER	metab_7992	3.94223	191.07	C11H10O3	-	pos	1.34916	0.943425	0.005968	0.1064	down	4.15	5.0261	4.2506	4.3713	4.4449	4.4657	4.413	5.1911	4.8086	4.7465	5.3084	4.3171	4.9277	4.0216	4.7419	4.1403	4.356	5.3788	4.228	4.5092	4.8005	4.2124	4.5077	4.9307	4.1947	4.492	4.4266	4.3303	4.1947	4.3927	3.8524	4.0623	4.5537	4.3974	4.2659	4.4778	4.8102	4.3817
Castaneiolide	metab_7750	3.66338	459.139	C22H28O8	HMDB0034876	pos	1.66097	0.944071	0.00376	0.09248	down	5.8319	6.1103	6.2932	5.8015	5.8765	6.5741	6.7142	6.1702	6.4199	6.2015	6.4491	6.4077	6.1683	6.518	6.2302	6.4355	6.0704	6.1295	5.6567	6.4554	6.2074	6.3822	6.4182	6.131	6.3469	6.3543	5.7609	5.4083	6.3761	5.7284	6.4303	5.5799	5.6568	4.9266	5.3138	6.205	6.3898	6.1051
3,11,12-Trihydroxy-1(10)-spirovetiven-2-one	metab_2570	5.68635	307.128	C15H24O4	HMDB0038154	pos	1.38338	0.945109	0.00629	0.1081	down	5.3661	5.2884	5.649	5.4292	5.236	5.3779	5.0844	4.5463	4.1521	5.1358	5.347	5.678	5.4166	5.7196	5.3583	5.222	5.1591	5.2178	4.7515	5.4117	5.2579	5.6373	5.3889	5.2588	5.5335	4.9835	4.9619	4.7246	5.3813	4.5225	5.2409	4.8551	5.0464	4.5343	4.6311	5.254	5.0803	5.3481
Galactosylhydroxylysine	metab_8195	4.17613	363.118	C12H24N2O8	HMDB0000600	pos	1.22284	0.946779	0.04769	0.219	down	4.4624	4.5766	4.9073	4.2409	4.6251	4.7308	4.69	4.2954	5.0312	4.8665	4.7547	4.9914	4.4808	4.5815	4.7831	4.7359	4.4061	4.679	3.8729	4.7758	4.6717	4.8751	4.8001	4.4433	4.7391	5.2933	4.3814	3.875	4.4626	4.2065	4.5477	3.9652	4.3019	3.6804	4.635	4.9121	4.8507	4.9689
Pantothenic Acid	metab_74	1.6988	220.118	C9H17NO5	HMDB0000210	pos	1.54753	0.947041	0.004598	0.09737	down	5.648	6.3324	6.3436	5.6733	6.1928	5.5338	6.2211	6.1082	5.8451	5.8482	6.423	6.2598	5.4168	5.9789	5.8317	5.5681	5.5707	6.5371	5.3674	5.6097	6.1221	6.2391	5.5419	6.274	6.2181	5.9269	6.0758	5.5651	6.1322	6.0633	5.2793	5.8236	4.5564	5.491	5.4387	6.0343	5.3084	5.9316
Blennin B	metab_13440	5.69383	303.097	C15H20O4	HMDB0037528	pos	1.08696	0.948007	0.03642	0.1993	down	4.7913	4.8946	5.0041	4.5408	4.8498	5.0319	4.7992	4.7051	3.4567	4.8168	4.6936	5.5322	4.7151	5.5451	5.0287	4.8489	4.4789	4.5417	4.9639	5.0227	5.1393	5.1178	5.0671	4.935	5.1218	4.836	4.5855	4.9801	5.2211	4.7965	4.3481	4.4222	4.361	4.221	5.2728	4.7505	4.3269	4.8262
Ponasteroside A	metab_12060	6.28453	609.36	C33H54O11	HMDB0034091	pos	1.2151	0.95101	0.04048	0.2063	down	4.6723	5.2117	5.4222	5.1345	4.8626	5.1551	4.6128	4.7676	5.6843	4.7098	5.6403	5.5878	5.2654	5.7429	6.2982	4.5005	5.2455	5.6261	5.2505	5.1511	5.3627	5.3969	5.198	5.2824	5.3579	5.4695	5.4576	4.8793	5.2611	5.3053	5.2458	4.8186	5.1355	5.5155	5.2384	4.6342	4.2747	4.7488
HYDROLYSIS PRODUCT OF BUSSEIN	metab_14991	4.63607	649.25	C32H40O14	-	pos	1.25002	0.951203	0.01744	0.1525	down	6.1093	6.3127	6.0973	5.8811	6.088	6.0825	6.0907	5.8424	5.8526	6.2608	5.9542	6.142	5.7943	6.1972	5.9989	6.0116	5.727	5.9554	5.449	6.1755	6.0659	6.0594	6.2981	6.1726	5.9989	6.2706	5.7776	5.7673	6.3427	5.7522	5.8248	5.4294	5.646	5.3716	5.5413	6.2525	5.8037	6.4817
Sarmentosin	metab_13700	5.55128	240.089	C11H17NO7	HMDB0030697	pos	1.0523	0.955909	0.006449	0.1094	down	5.034	5.105	4.9823	4.7879	5.1607	5.0654	5.0547	4.9868	5.2728	4.9604	4.4687	5.1621	5.0204	5.0494	4.8341	4.9163	4.7648	4.5575	4.9192	5.0401	5.1265	4.9586	5.0005	5.0648	4.884	5.0816	4.7287	5.0975	5.1508	4.9049	4.7756	4.5454	4.7111	4.265	4.6109	5.0007	4.2919	5.1806
2-Pyridylacetylglycine	metab_18112	2.15343	195.076	C9H10N2O3	-	pos	1.10926	0.959306	0.01694	0.15	down	5.5597	5.8085	5.7779	5.5831	5.8469	5.7433	5.7603	5.4241	4.8335	5.7642	5.4024	6.1537	5.6008	6.0653	5.8983	5.4859	5.4982	5.4356	5.3202	5.874	5.7322	5.6514	5.9589	5.6905	5.4348	5.8538	5.383	5.3151	5.8816	5.7387	5.2426	5.1683	5.2544	4.9267	5.7835	5.7483	5.3775	6.1293
4-Pyridoxic acid	metab_18981	1.26155	184.06	C8H9NO4	HMDB0000017	pos	1.21419	0.959669	0.01155	0.1348	down	4.6317	5.1736	5.2241	4.8357	4.8437	4.7036	4.6861	4.928	4.5609	4.9755	4.669	5.1101	4.5736	5.2009	4.82	4.4901	4.8253	4.8514	4.1562	4.6741	4.9406	5.193	4.7184	5.0353	5.0546	4.9911	4.761	4.4796	5.16	4.9081	4.4377	4.5391	4.3477	4.5318	4.5185	4.8357	4.4229	5.0835
Glucoconvallatoxoloside	metab_13207	5.80638	461.191	C41H64O20	HMDB0030010	pos	1.13584	0.959774	0.01687	0.15	down	5.7618	5.7619	5.8697	5.8654	5.9289	6.1102	6.1277	6.2333	4.7773	5.6059	5.5688	6.1217	5.2545	5.5747	5.6982	5.9948	6.0971	5.4839	5.6332	6.2098	6.1323	5.9662	6.2116	6.0673	5.9895	5.7833	5.2575	5.6031	5.8755	5.3063	6.2804	5.4046	5.171	5.3819	4.9833	5.5111	5.3322	6.0133
Trans-Grandmarin	metab_13881	5.43143	356.112	C15H16O6	HMDB0039030	pos	1.14786	0.960225	0.008052	0.121	down	6.1525	6.4582	5.9268	5.9359	6.0439	6.3348	6.544	5.7469	5.5414	6.0876	5.7853	6.4083	6.4147	6.3198	6.1103	5.8606	5.8485	5.9145	5.792	5.9203	5.9883	5.8504	6.0233	6.1349	5.7126	5.9969	5.6582	6.0529	6.2881	5.8296	5.8554	5.4986	5.9204	5.8166	6.0861	5.5968	5.1612	6.2187
Propofol glucuronide	metab_4219	5.23668	393.129	C18H26O7	HMDB0060933	pos	1.09503	0.96187	0.01778	0.1538	down	6.283	6.4489	6.22	6.1073	6.3226	6.4453	6.2668	6.1269	5.268	6.3064	6.1408	6.8439	6.3354	6.969	6.4058	6.2546	6.0643	6.0254	5.9811	6.4233	6.3766	6.1899	6.471	6.3746	6.0614	6.3126	5.8885	6.0615	6.5731	6.1498	6.0787	5.7548	5.9474	5.5835	6.1683	6.3221	5.9033	6.4892
Miraxanthin-V	metab_13578	5.61878	347.123	C17H18N2O6	-	pos	1.18286	0.961894	0.002995	0.08495	down	5.3227	5.7037	5.3833	5.5342	5.3329	5.4482	5.4885	5.2329	5.0296	5.3291	5.2142	5.8467	5.1343	5.729	5.4765	5.3502	5.421	5.1713	5.1906	5.3991	5.4933	5.4803	5.3956	5.5218	5.5314	5.3381	5.1815	5.354	5.4917	5.1464	5.1802	4.9569	5.0461	5.0502	5.1576	5.5067	5.1144	5.6594
Pleurotin	metab_555	4.91387	377.134	C21H22O5	-	pos	1.06473	0.964514	0.02709	0.1782	down	6.0183	6.0559	6.1104	5.8935	5.8553	6.1296	6.2692	5.756	5.1286	6.0846	6.1188	6.015	5.6123	5.9978	5.9138	6.0289	5.807	6.1235	5.5031	6.1582	5.9495	6.0092	6.2437	6.0248	5.8425	5.9153	5.8142	5.547	6.2988	5.7977	5.6965	5.4741	5.5103	5.2884	5.6811	6.0881	5.6592	6.3078
Citreoviridinol A1	metab_8428	4.43273	459.139	C22H28O8	HMDB0035369	pos	1.26268	0.965256	0.0342	0.1944	down	5.3071	5.9614	6.1623	5.5966	5.4321	6.2381	6.0602	5.7802	5.6574	5.7391	5.9638	6.3685	5.578	6.5081	5.8673	6.0298	6.0365	5.5925	5.4616	6.1876	6.1494	6.2461	6.1955	5.9029	6.2058	5.9447	5.8113	5.1655	6.1803	5.5063	6.1094	5.4631	5.5196	5.057	5.8681	5.9726	5.6584	5.735
(9Z,11E,13E,15Z)-4-Oxo-9,11,13,15-octadecatetraenoic acid	metab_877	6.13513	329.149	C18H26O3	HMDB0031098	pos	1.11529	0.967402	0.008197	0.122	down	6.9557	6.7618	7.0468	6.8598	7.0062	7.3851	7.4834	7.1188	6.2845	6.7751	6.6095	7.0305	6.5809	6.7885	6.7564	6.9789	6.886	6.6478	6.9125	7.1161	6.9938	7.1992	7.0055	6.8859	7.2667	6.9944	6.5985	6.7588	7.1902	6.6742	6.9451	6.5619	6.4747	6.3352	6.6988	6.7528	6.0263	7.0243
3-hydroxydodecanoyl carnitine	metab_12743	5.98585	342.263	C19H37NO5	HMDB0061638	pos	1.1617	0.970934	0.04158	0.2078	down	7.0121	7.757	7.9051	6.7443	7.7442	7.4349	7.3283	7.2348	7.4573	7.3935	7.6162	7.8452	7.0805	7.162	7.48	7.0196	6.736	7.5095	6.4348	7.4149	7.6965	7.903	7.4131	7.7393	7.8623	7.7076	7.6155	6.5049	7.0898	7.6695	7.5292	7.4268	7.166	6.9101	6.9858	7.2585	7.2418	7.1705
()-Hexanoylcarnitine	metab_7671	3.56498	260.185	C13H25NO4	-	pos	1.14749	0.970953	0.04417	0.2126	down	6.9366	7.1366	7.3397	6.4341	6.9814	6.8858	6.9173	6.6991	7.4035	7.0855	7.8836	7.1783	7.0731	6.7871	7.312	6.9436	6.4163	7.9315	6.0192	6.9639	6.9081	7.2071	7.061	7.0132	7.0606	7.092	6.9293	6.1747	6.8719	7.1161	6.916	6.8049	6.8453	6.5786	6.8323	7.0577	7.1778	7.0535
D-Glucuronic acid	metab_19887	0.560583	239.014	C6H10O7	HMDB0000127	pos	1.02559	0.973269	0.01453	0.1432	down	6.7931	6.6762	6.6558	6.5725	6.6942	6.7525	6.6821	6.5431	7.0003	6.7499	6.527	6.7358	6.3303	6.7684	6.6699	6.7578	6.5147	6.5262	6.2525	6.7271	6.6929	6.7053	6.7561	6.6962	6.6941	6.6585	6.3095	6.3051	6.8917	6.3854	6.6453	6.1095	6.1981	6.1989	6.3704	6.8683	6.0908	6.9825
Acetylcarnitine	metab_290	0.718083	204.123	C9H17NO4	LMFA07070060	pos	1.1864	0.974956	0.007784	0.1192	down	7.3355	7.3628	7.7474	6.9063	7.3555	7.3051	7.538	7.1144	7.4865	7.4069	7.6837	7.857	7.1749	7.3718	7.487	7.4234	6.9697	7.6287	6.8005	7.3496	7.3379	7.649	7.4419	7.3756	7.5633	7.1942	7.0939	6.546	7.5653	7.3239	7.159	7.2402	7.2653	7.0047	7.0712	7.2702	7.3063	7.3301
LysoPC(20:4(8Z,11Z,14Z,17Z))	metab_698	6.28453	544.338	C28H50NO7P	LMGP01050140;HMDB0010396	pos	1.12261	1.02402	0.02779	0.1797	up	7.8269	7.4903	7.0221	7.2103	7.6569	7.7694	7.1798	7.7929	7.6747	7.791	7.2976	7.3517	7.9518	7.574	7.7813	7.7505	7.337	7.4597	8.0015	7.449	7.327	6.9632	7.4139	7.3377	6.9547	7.8281	7.4271	8.1162	7.2049	7.3228	7.6464	7.8168	7.8363	8.0688	7.5633	7.6838	7.6257	7.401
25-Hydroxyvitamin D3-26,23-lactol	metab_12586	6.05297	448.341	C27H42O4	HMDB0060127	pos	1.09435	1.04025	0.01545	0.1456	up	5.9297	5.9391	6.0007	5.9207	6.6004	6.1841	5.5013	6.0249	6.401	5.5821	5.5689	5.817	5.4288	5.396	5.819	6.0494	5.9827	5.4463	6.0869	6.1487	5.9601	6.3955	5.8479	5.923	6.4959	6.1143	6.4851	6.0395	5.9035	6.1642	6.1405	6.5675	6.4619	6.4669	6.5661	5.5011	5.9668	6.1968
LysoPC(22:6(4Z,7Z,10Z,13Z,16Z,19Z))	metab_10178	6.94235	568.34	C30H50NO7P	HMDB0010404	pos	1.13297	1.04125	0.04521	0.214	up	5.4076	5.1591	5.1305	5.0588	5.184	5.6208	5.345	5.4064	4.262	5.2498	4.5181	4.8991	6.2467	4.8587	5.0675	5.3004	4.7408	4.2992	4.8666	5.5205	5.119	5.3813	5.5256	5.2872	5.0569	5.3512	5.5243	5.4986	5.1726	5.1101	5.4055	5.5147	5.4163	5.5814	5.6685	5.2177	5.7224	5.4057
Sinapyl alcohol	metab_4077	5.62628	193.086	C11H14O4	HMDB0013070	pos	1.14388	1.05097	0.00503	0.101	up	4.3674	4.8904	4.6799	4.7705	4.7775	4.9311	4.5893	4.8375	4.5411	4.5315	4.3852	4.1531	4.1185	4.2142	4.6226	4.5416	4.9157	4.2773	4.82	4.937	4.8281	4.6873	4.8229	4.51	4.5142	4.8122	4.9379	4.7468	4.8782	4.3851	4.8792	4.8392	5.0347	5.2695	5.2823	4.7744	4.1942	4.9205
(R)-(-)-Mellein	metab_4020	5.71628	179.07	C10H10O3	-	pos	1.22079	1.05829	0.004463	0.0967	up	4.2361	4.9205	4.6687	4.7499	4.6711	4.9364	4.6472	4.8506	3.8375	4.0855	4.2097	4.1371	4.1963	4.155	4.3578	4.3813	4.8546	4.1259	4.7786	4.8785	4.8811	4.6488	4.7925	4.7124	4.501	4.7896	4.9209	4.7178	4.8775	4.5327	4.6903	4.746	4.9854	5.207	5.1517	4.6823	4.216	4.8489
2-Methyl-1-Pyrroline	metab_1331	0.703117	84.0813	C5H9N	-	pos	1.48181	1.06036	0.003758	0.09248	up	6.0376	5.953	5.9378	6.1007	6.0774	6.1873	6.0054	6.1344	5.5193	5.9821	6.0048	6.0342	6.2082	6.2173	5.984	6.1721	6.1673	5.9019	6.0722	6.1406	6.1021	6.0197	6.1349	6.0386	6.0529	6.0822	7.2097	5.9324	6.5323	5.8589	6.5399	7.5033	7.5342	6.1462	6.1249	5.9749	6.2332	6.0062
Taurocholic acid	metab_26	6.13513	480.277	C26H45NO7S	LMST05040001;HMDB0000036	pos	1.70556	1.06073	0.006396	0.1092	up	7.4686	7.3226	7.4722	7.0744	7.3091	8.0102	7.9074	7.3273	6.2182	7.272	6.0309	6.405	6.003	6.2372	6.3751	7.7056	7.2184	5.9954	6.9712	7.9645	7.4324	7.7556	7.8746	7.4278	7.8643	7.475	7.4878	6.9579	8.0832	7.4139	7.4848	7.956	8.0139	7.719	7.8903	7.3663	7.015	7.5991
10,20-Dihydroxyeicosanoic acid	metab_9700	5.98585	362.326	C20H40O4	HMDB0031923	pos	1.53722	1.07909	0.01961	0.1595	up	4.6824	5.6366	5.4383	5.8735	5.9074	5.7448	5.7676	5.9761	5.1759	4.3316	3.7338	4.5228	4.6717	4.665	4.5689	4.9983	5.8818	3.7264	5.9656	5.8177	5.823	5.5412	5.6466	5.72	5.6846	5.3815	5.8451	5.8836	5.5931	5.0855	6.0207	6.068	5.9857	6.2487	5.806	4.8985	5.2714	5.3339
2-AI	metab_12541	6.0679	134.096	C9H11N	-	pos	1.34139	1.08042	0.03583	0.1984	up	4.3044	3.4963	3.4896	4.6355	4.0636	4.1187	4.3987	4.3466	2.8647	5.1017	3.3681	3.1781	4.916	3.6267	4.5809	4.1833	4.472	3.3029	3.8814	4.1308	4.0977	3.9618	3.7448	3.9818	3.8554	3.9889	3.4646	3.5759	5.5821	3.4971	4.0684	4.9668	4.8212	4.2894	3.9869	4.1654	4.812	4.2042
(1R,6S)-6-Amino-5-oxocyclohex-2-ene-1-carboxylate	metab_19022	1.20125	156.065	C7H9NO3	-	pos	1.36493	1.08137	0.006325	0.1085	up	4.6145	4.6854	4.8356	4.8456	4.8383	4.8864	4.8264	4.8105	5.5032	4.7598	4.7618	3.6613	4.7285	5.1815	4.9239	4.6761	4.903	4.7226	4.5952	4.885	4.8487	4.8879	4.8197	4.7703	4.8643	4.82	4.8146	4.5603	4.8535	4.4884	4.7876	5.8814	5.7464	6.1802	4.9201	4.8475	4.7742	5.6922
D-Urobilinogen	metab_12108	6.26212	591.316	C33H42N4O6	HMDB0004158	pos	1.82477	1.09127	0.01609	0.1469	up	6.3634	4.8399	5.3464	6.8781	6.7818	5.6039	6.6148	6.8905	5.2575	7.5805	6.4727	4.4973	6.9858	6.322	7.0236	6.3184	6.7665	6.3956	6.5124	5.8247	5.4673	5.2092	5.9828	4.9961	5.3613	6.2189	6.3131	5.5348	7.4499	5.5958	6.406	7.2309	7.3144	6.6691	4.7029	7.5756	7.264	6.4806
Melatonin	metab_18471	1.89563	296.135	C13H16N2O2	HMDB0001389	pos	1.46539	1.0952	0.02196	0.1671	up	4.2749	4.525	4.4419	4.7376	3.9486	4.5196	3.5064	2.944	4.5965	4.1359	2.645	3.9726	3.7393	3.3895	4.3224	4.2171	4.7266	2.6199	3.8999	4.5849	4.3109	4.1695	4.6068	4.4203	3.8352	3.6805	4.9085	4.2672	4.6839	4.6254	3.311	4.8236	4.9372	5.0346	5.0587	4.1666	3.3295	4.4203
2-Amino-5-phenylpyridine	metab_16969	3.1393	171.092	C11H10N2	HMDB0029747	pos	1.53945	1.09702	0.04562	0.2144	up	3.5606	3.2215	3.1607	3.5003	3.3135	3.3813	3.4553	3.6979	3.8356	3.5347	3.2981	3.1124	3.5131	3.7461	3.43	3.3204	3.4272	3.1049	3.5577	3.4981	3.4443	3.3222	3.4014	3.4385	3.2797	3.1912	3.3962	3.3081	5.6146	6.4352	4.057	4.1018	3.0513	3.3194	3.582	3.4239	3.6295	3.5101
6-(Allylthio)purine	metab_14307	5.15423	193.053	C8H8N4S	-	pos	1.54357	1.09791	0.0108	0.1318	up	4.9273	4.5896	4.6298	5.8119	5.5494	6.1942	4.5197	4.8303	5.1431	4.9482	4.5803	5.0362	4.8789	4.9303	5.1978	6.0725	6.3208	4.6461	5.0459	5.9906	5.0245	4.7034	5.9485	4.681	4.7424	6.073	5.5056	3.7436	5.5575	4.856	5.83	4.9961	5.3105	6.5463	6.7765	5.7683	4.3544	5.5685
DG(20:0/22:5(4Z,7Z,10Z,13Z,16Z)/0:0)	metab_10277	7.34092	721.576	C45H78O5	HMDB0007380	pos	1.66521	1.09873	0.009285	0.1263	up	4.346	4.7383	4.6956	5.9706	5.2096	5.2789	5.3183	4.9501	5.3358	4.3569	3.9263	3.5754	5.0378	3.9622	4.4268	4.4886	5.9532	4.5726	5.739	5.1841	5.3842	4.9965	4.8631	4.8789	4.8658	5.2386	5.5452	5.9858	5.875	5.3245	5.6458	5.2915	5.6345	6.1713	5.9817	4.3795	5.1545	5.1237
16-Hydroxy hexadecanoic acid	metab_12710	6.00078	290.268	C16H32O3	HMDB0006294	pos	1.87145	1.0992	0.01616	0.1473	up	5.2997	5.6583	5.1243	6.6899	6.1023	6.3394	5.5618	5.7096	4.6524	5.0037	3.5279	3.4825	4.6218	4.7321	4.8523	5.4981	6.6682	3.7898	6.4471	6.2825	5.9379	5.5629	6.1354	5.7541	5.6509	5.4951	5.7944	6.3004	6.2969	5.1828	6.4013	5.971	6.0153	6.5288	5.9096	5.0591	4.8629	5.6982
Wogonin	metab_16193	3.75362	285.076	C16H12O5	LMPK12111330	pos	1.47866	1.10447	0.01423	0.1421	up	3.8012	3.6172	3.3052	4.7611	4.0427	3.6717	3.5992	4.0756	4.0942	3.8024	4.8179	4.1582	3.533	3.9145	3.5678	3.6876	4.6992	4.8586	5.4697	4.0116	3.5409	3.4461	4.0896	3.7296	3.2669	4.3843	4.567	5.703	4.418	4.9782	4.1049	4.772	4.784	5.0578	4.1675	3.7893	3.5297	4.1942
N-Acetylanthranilate	metab_1546	2.39912	162.055	C9H9NO3	-	pos	1.59251	1.10783	0.006812	0.1112	up	4.7066	4.863	4.7612	5.0701	4.8666	4.912	4.4568	4.6168	5.0637	4.7858	4.5543	5.2814	4.3558	6.0917	4.5902	4.5992	4.979	4.2887	5.0218	4.9957	4.8144	4.743	4.9928	4.8702	4.7374	4.7738	4.7382	5.2263	4.9177	4.7453	4.7426	6.237	6.2754	6.6928	4.8287	4.9032	4.4677	6.9333
Inosine	metab_1020	1.08792	291.07	C10H12N4O5	HMDB0000195	pos	1.66988	1.11573	0.01141	0.1343	up	3.4434	4.3447	4.4347	4.3601	4.5196	4.8411	4.8501	4.5941	4.3691	4.3305	3.2856	3.0444	5.2987	3.5254	4.1211	3.9408	4.2777	3.7354	4.0467	4.6712	3.853	4.5586	4.8822	4.0331	4.4902	4.8686	4.7494	2.8552	5.0504	4.8451	5.2648	5.5012	6.7932	4.8976	4.9705	4.5399	4.49	4.7762
Hypoxanthine	metab_19090	1.09545	137.046	C5H4N4O	HMDB0000157	pos	1.75156	1.11702	0.002156	0.07401	up	4.687	4.8971	4.8304	4.7019	4.7538	4.1318	5.1293	5.2131	4.7821	4.7034	4.5552	4.08	5.6253	4.7634	4.6424	4.6795	4.6706	4.6351	2.6949	4.2506	4.5438	4.8263	4.3807	4.6386	4.7552	5.0729	5.2116	2.8996	5.2944	5.4582	5.2758	5.551	6.7282	5.4017	5.4367	5.0584	5.4055	5.2327
5-Hydroxydantrolene	metab_18218	2.06992	348.094	C14H10N4O6	HMDB0060776	pos	1.89413	1.11952	0.0002787	0.04127	up	5.3024	4.6756	4.8441	4.353	4.7727	4.3084	3.9312	3.4601	5.0431	4.9069	4.3666	4.8125	4.4011	4.8934	4.7714	4.7219	3.772	4.7569	4.1786	4.4224	4.52	4.6347	4.6009	4.6021	4.5215	5.2082	5.5886	4.428	5.2741	4.4997	4.3928	6.0926	6.059	5.4858	5.5282	4.8034	4.0651	5.3206
6-Methylnicotinamide	metab_14308	5.15423	195.05	C8H10N2O	HMDB0013704	pos	1.69048	1.12895	0.00898	0.1261	up	4.3464	3.39	4.1398	5.3058	5.0473	5.7114	3.6989	4.1716	4.5953	4.4759	3.7919	4.5252	4.2839	4.3345	4.6641	5.5943	5.829	3.8207	4.5303	5.5007	4.4797	4.0237	5.4574	4.0664	4.0201	5.5871	5.0403	3.1635	5.0456	4.2776	5.3364	4.4861	4.7895	6.0656	6.3128	5.2616	3.3922	5.0383
N-Acetyltranylcypromine	metab_12984	5.89622	176.107	C11H13NO	-	pos	1.44996	1.13325	0.01073	0.1317	up	2.7556	2.9014	2.8615	3.0271	2.8226	2.8157	2.8501	2.9892	2.5511	4.0235	2.9096	2.8642	4.9565	3.6029	3.6758	3.299	2.9771	2.8568	3.4091	2.9827	2.9269	2.8709	2.9922	2.927	2.8371	2.8832	3.2873	2.8072	5.1978	2.7821	3.2113	3.9703	3.8109	2.6966	3.4777	3.5757	4.2405	2.9053
2-(BENZYLMETHYLAMINO)-ETHANOL N-OXIDE	metab_17802	2.498	182.118	C10H15NO2	-	pos	1.21086	1.13537	0.03364	0.1932	up	2.7503	3.5301	3.508	3.7778	3.8969	3.8067	3.327	3.5934	3.5079	3.7677	3.7625	4.122	3.6694	5.0989	3.6628	2.7652	3.9947	3.534	4.0259	4.0436	3.9492	3.7615	3.6662	3.8395	3.7039	3.6111	3.8035	3.6103	3.7206	3.0062	3.6125	5.4245	5.2627	5.9399	3.8665	3.5904	3.4875	5.4826
(2S,4R,5S)-Muscarine	metab_12561	6.06043	366.336	C9H20NO2+	HMDB0029936	pos	2.36027	1.14693	0.001427	0.06218	up	5.6013	5.3363	3.6601	5.4823	6.2616	6.1377	4.45	5.4503	4.3672	5.3755	3.0815	4.6854	3.8699	4.1922	4.8103	5.43	5.6124	3.776	5.7635	6.0036	5.5314	4.7213	5.4241	5.5053	4.8705	6.3202	5.1888	6.4301	5.2193	5.0332	5.5231	6.1784	5.8925	6.3509	5.9431	5.363	3.8533	5.8814
Virginiamycin	metab_9687	5.97092	788.341	C43H49N7O10	HMDB0030520	pos	2.15476	1.14841	0.00258	0.0792	up	4.0064	4.5459	5.4857	6.7841	6.0081	5.4188	6.2413	5.6975	3.6947	6.184	4.5707	4.093	5.4546	3.5707	5.6049	5.1283	6.7715	3.9417	5.5311	5.3376	4.525	5.5519	5.1116	4.567	5.5611	5.7102	6.4909	5.5352	5.9429	4.3897	5.9027	6.5401	6.7327	6.5005	4.7898	6.296	5.7998	5.6306
D-Pipecolic acid	metab_288	0.703117	130.086	C6H11NO2	HMDB0005960	pos	2.6133	1.14892	0.000156	0.0343	up	6.0685	5.5963	5.4604	5.4364	5.297	5.6249	5.7816	6.22	4.9313	6.0062	6.256	6.1726	6.5706	6.4734	5.8189	6.2007	5.4019	6.1333	5.9198	5.7369	5.6017	5.3398	5.866	5.6735	5.2818	6.323	8.0352	5.9358	7.1875	6.0265	7.2659	8.3342	8.3919	6.2221	5.9649	6.137	6.6168	5.6955
N-[1-(4-methoxy-6-oxopyran-2-yl)-2-methylbutyl]acetamide	metab_9606	5.89622	236.128	C13H19NO4	-	pos	1.97057	1.1612	0.01946	0.1592	up	5.6315	3.3328	2.6158	4.6787	4.6392	4.4411	4.9334	3.9429	1.9199	6.4309	5.0031	4.1616	6.3559	4.8694	5.4968	5.4299	4.3661	5.0282	3.8345	4.7376	3.3824	2.5633	4.8346	3.4057	2.204	5.3337	4.4078	4.0687	6.5847	3.7159	4.6131	5.5041	6.0927	4.4859	3.7756	5.444	5.6063	4.9925
Spermine	metab_19956	0.54555	203.223	C10H26N4	HMDB0001256	pos	1.69088	1.17178	0.01599	0.1468	up	2.6175	3.2985	4.1783	3.9694	3.9313	3.7298	3.1149	5.3346	2.9953	2.8205	2.814	2.7686	2.7236	2.7689	2.7811	2.6324	3.6233	3.1319	3.7648	3.4577	3.5351	4.1472	3.6914	3.6443	4.1049	3.3472	4.079	2.9653	4.059	3.4302	4.3032	5.1844	5.7753	5.1126	4.4354	3.2413	3.6431	4.0125
Caffeine	metab_17585	2.67188	195.088	C8H10N4O2	HMDB0001847	pos	2.04953	1.19659	0.003955	0.09405	up	4.08	3.4084	2.6455	2.9881	3.5131	3.6294	3.1847	3.207	3.2101	2.6443	3.9154	3.8271	3.6943	3.2519	2.6546	3.9855	3.3563	3.1757	3.7757	3.5184	3.5788	2.6549	3.6265	3.2474	2.7734	7.0814	4.3505	3.8015	3.967	6.181	5.2976	3.6943	3.6432	3.8873	3.7838	2.611	3.8618	3.6883
Arginyl-Proline	metab_19010	1.20883	254.161	C11H21N5O3	HMDB0028717	pos	3.0668	1.28367	1.59e-05	0.01789	up	3.4481	3.9026	2.7872	4.3778	2.7482	2.7597	2.9078	3.9286	2.4769	3.4704	2.9376	2.7899	4.8438	4.0468	2.9356	3.5136	4.4	3.3197	5.2674	2.7718	3.7413	2.7966	2.7893	4.0319	2.7628	3.9484	4.6218	5.4758	4.4732	3.936	4.1234	5.1332	5.7424	3.9994	4.6543	4.3381	5.3438	3.9082
Spermidine	metab_20117	0.50045	146.165	C7H19N3	HMDB0001257	pos	2.49385	1.30837	0.0003675	0.04571	up	2.3625	2.8262	2.8973	3.5881	4.3306	2.4649	2.4992	4.0381	2.201	3.1642	3.0365	2.5134	2.4684	3.3678	3.0007	2.3774	3.5095	3.007	2.9218	2.7084	3.5026	2.52	2.5127	3.1354	2.4863	4.0547	3.6645	2.3247	3.6834	3.5585	4.1553	4.5537	6.7074	5.1436	4.3642	2.7555	4.074	3.8871
Nalidixic acid	metab_18281	2.03203	233.092	C12H12N2O3	HMDB0014917	pos	2.40399	1.3754	0.004181	0.09567	up	3.1863	3.5725	1.909	3.0852	2.6926	2.9616	0.7355	0.6941	3.3733	3.0591	1.7244	3.4371	2.9418	3.9225	2.2815	2.9106	2.6696	0.7409	0.6069	3.1197	0.7992	2.6126	3.2981	3.2101	3.4444	3.1477	2.7239	0.5982	4.2695	5.4145	3.1194	4.4527	4.1359	4.6296	2.7281	3.3726	0.6633	4.3005
[truncated: 10 more columns]

## Sheet: Sheet2
Metabolite	KEGG Pathway ID	KEGG Pathway Second Category	KEGG Compound ID
N-acetylaspartate	map01100;map00250	Global and overview maps;Amino acid metabolism	C01042
L-Glutamate	map01200;map00330;map00220;map00250;map04072;map04216;map00630;map00430;map04964;map00471;map02010;map00860;map04080;map05016;map05014;map04727;map04742;map04723;map05031;map04721;map04720;map01100;map00480;map04540;map01210;map00340;map00524;map01230;map04068;map05034;map04724;map05030;map00650;map00910;map04974;map04713;map00970;map05230;map05033;map04730	Global and overview maps;Amino acid metabolism;Amino acid metabolism;Amino acid metabolism;Signal transduction;Cell growth and death;Carbohydrate metabolism;Metabolism of other amino acids;Excretory system;Metabolism of other amino acids;Membrane transport;Metabolism of cofactors and vitamins;Signaling molecules and interaction;Neurodegenerative diseases;Neurodegenerative diseases;Nervous system;…	C00217;C00302;C00025
N-acetylphenylalanine	map00360	Amino acid metabolism	C03519
Acetylcarnitine	map04931	Endocrine and metabolic diseases	C02571
L-Ornithine	map01100;map00220;map01210;map00472;map02010;map00330;map00480;map01230	Global and overview maps;Amino acid metabolism;Global and overview maps;Metabolism of other amino acids;Membrane transport;Amino acid metabolism;Metabolism of other amino acids;Global and overview maps	C00077
2-Methyl-1-Pyrroline	-	-	C20808
N-Acetylanthranilate	-	-	C06332
4-Formylsalicylic acid	-	-	C14100
N-Acetyl-D-Tryptophan	-	-	C03137
1,4-beta-D-Glucan	map01100;map04973;map00500	Global and overview maps;Digestive system;Carbohydrate metabolism	C00760
2-Acetamido-6H-dibenzo[b,d]pyran-6-one	-	-	C14620
Miraxanthin-V	-	-	C08557
6-(Allylthio)purine	-	-	C15348
Wogonin	-	-	C10197
(1R,6S)-6-Amino-5-oxocyclohex-2-ene-1-carboxylate	-	-	C19831
Cyperolone	-	-	C16946
Pantothenic Acid	map01100;map00770;map00410;map04977	Global and overview maps;Metabolism of cofactors and vitamins;Metabolism of other amino acids;Digestive system	C00864
Riboflavin reduced	map01100;map00740	Global and overview maps;Metabolism of cofactors and vitamins	C01007
Adrenoyl ethanolamide	-	-	C13829
Spermine	map01100;map00330;map00480;map04976;map00410	Global and overview maps;Amino acid metabolism;Metabolism of other amino acids;Digestive system;Metabolism of other amino acids	C00750
Spermidine	map01100;map00480;map00330;map02010;map04976;map00410	Global and overview maps;Metabolism of other amino acids;Amino acid metabolism;Membrane transport;Digestive system;Metabolism of other amino acids	C00315
Cysteinylglycine	map01100;map00480	Global and overview maps;Metabolism of other amino acids	C01419
Indicaxanthin	-	-	C08549
Alanyltryptophan	-	-	C00806
Bisnorbiotin	map00780	Metabolism of cofactors and vitamins	C20384
N2-Succinyl-L-ornithine	map01100;map00330	Global and overview maps;Amino acid metabolism	C03415
L-Asparagine	map01100;map04978;map01230;map00250;map04974;map00970;map05230	Global and overview maps;Digestive system;Global and overview maps;Amino acid metabolism;Digestive system;Translation;Cancers: Overview	C00152
Galactosylhydroxylysine	-	-	C05547
Taurocholic acid	map01100;map04976;map00120;map00430	Global and overview maps;Digestive system;Lipid metabolism;Metabolism of other amino acids	C05122
D-Urobilinogen	map01100;map00860	Global and overview maps;Metabolism of cofactors and vitamins	C05791
TELMISARTAN	-	-	C07710
1-(beta-D-Ribofuranosyl)-1,4-dihydronicotinamide	-	-	C15497
Chondroitin	map01100;map00532	Global and overview maps;Glycan biosynthesis and metabolism	C00401
(2S,4R,5S)-Muscarine	-	-	C07473
(E)-Casimiroedine	-	-	C10577
D-Glucuronic acid	map01100;map00520;map00040;map00053;map00562	Global and overview maps;Carbohydrate metabolism;Carbohydrate metabolism;Carbohydrate metabolism;Carbohydrate metabolism	C00191;C02670;C16245
5-Hydroxykynurenine	map00380	Amino acid metabolism	C05651
APC	map00983	Xenobiotics biodegradation and metabolism	C16542
Miltirone	-	-	C13715
Nandrolone	-	-	C07254
Adipic acid	map01100	Global and overview maps	C06104
Ricinoleic acid	-	-	C08365
16-Hydroxy hexadecanoic acid	map01100	Global and overview maps	C18218
Sarmentosin	-	-	C08340
LysoPC(20:4(8Z,11Z,14Z,17Z))	map00564;map05231	Lipid metabolism;Cancers: Overview	C04230
LysoPC(22:6(4Z,7Z,10Z,13Z,16Z,19Z))	map00564;map05231	Lipid metabolism;Cancers: Overview	C04230
1-alkyl-2-acylglycerophosphoethanolamine	map00565;map01100	Lipid metabolism;Global and overview maps	C04475
3-Indolebutyric acid	-	-	C11284
Melatonin	map01100;map04713;map04080;map00380	Global and overview maps;Environmental adaptation;Signaling molecules and interaction;Amino acid metabolism	C01598
Sinapyl alcohol	map01100	Global and overview maps	C02325
Nalidixic acid	-	-	C05079
Alcophosphamide	map00982	Xenobiotics biodegradation and metabolism	C16551
Imidazoleacetic acid riboside	map00340	Amino acid metabolism	C05131
Guanosine	map01100;map00230	Global and overview maps;Nucleotide metabolism	C00387
Xanthosine	map01100;map00230;map00232	Global and overview maps;Nucleotide metabolism;Biosynthesis of other secondary metabolites	C01762
5'-Deoxy-5-fluorocytidine	map00983	Xenobiotics biodegradation and metabolism	C16635
Fusarin C	-	-	C19243
Uridine	map00240;map01100	Nucleotide metabolism;Global and overview maps	C00299
Inosine	map01100;map00230	Global and overview maps;Nucleotide metabolism	C00294
Zeranol	-	-	C14752
Virginiamycin	-	-	C11269
5,10-Methenyltetrahydrofolic acid	map01100;map01200;map00670	Global and overview maps;Global and overview maps;Metabolism of cofactors and vitamins	C00445
Xanthine	map01100;map00230;map00232	Global and overview maps;Nucleotide metabolism;Biosynthesis of other secondary metabolites	C00385
1,3,7-Trimethyluric acid	map00232	Biosynthesis of other secondary metabolites	C16361
Caffeine	map01100;map00232	Global and overview maps;Biosynthesis of other secondary metabolites	C07481
Hypoxanthine	map01100;map00230	Global and overview maps;Nucleotide metabolism	C00262
4-Pyridoxic acid	map01100;map00750	Global and overview maps;Metabolism of cofactors and vitamins	C00847
Gamma-Tocopherol	map01100;map00130	Global and overview maps;Metabolism of cofactors and vitamins	C02483
Cortisol 21-sulfate	-	-	C02822
Citric acid	map01100;map00630;map01210;map01200;map01230;map00250;map04922;map00020;map05230;map04742	Global and overview maps;Carbohydrate metabolism;Global and overview maps;Global and overview maps;Global and overview maps;Amino acid metabolism;Endocrine system;Carbohydrate metabolism;Cancers: Overview;Sensory system	C00158

## Sheet: Sheet3
subclass	11111
Not Available	55		1,4-dioxepanes	1		1		1,4-dioxepanes	1
Not Available			Alloxazines and isoalloxazines	1		1		Alloxazines and isoalloxazines	1
Not Available			Benzenetriols and derivatives	1		1		Benzenetriols and derivatives	1
Not Available			Benzylisoquinolines	1		1		Benzylisoquinolines	1
Not Available			Bile acids, alcohols and derivatives	1		1		Bile acids, alcohols and derivatives	1
Not Available			Bilirubins	1		1		Bilirubins	1
Not Available			Biphenyls and derivatives	1		1		Biphenyls and derivatives	1
Not Available			Carbazoles	1		1		Carbazoles	1
Not Available			Cholestane steroids	1		1		Cholestane steroids	1
Not Available			Cinnamic acid esters	1		1		Cinnamic acid esters	1
Not Available			Diradylglycerols	1		1		Diradylglycerols	1
Not Available			Diterpenoids	1		1		Diterpenoids	1
Not Available			Estrane steroids	1		1		Estrane steroids	1
Not Available			Flavones	1		1		Flavones	1
Not Available			Flavonoid glycosides	1		1		Flavonoid glycosides	1
Not Available			Furanones	1		1		Furanones	1
Not Available			Glycerophosphates	1		1		Glycerophosphates	1
Not Available			Glycerophosphoethanolamines	1		1		Glycerophosphoethanolamines	1
Not Available			Hydropyridines	1		1		Hydropyridines	1
Not Available			Hydroxycinnamic acids and derivatives	1		1		Hydroxycinnamic acids and derivatives	1
Not Available			Hydroxycoumarins	1		1		Hydroxycoumarins	1
Not Available			Indolyl carboxylic acids and derivatives	1		1		Indolyl carboxylic acids and derivatives	1
Not Available			Methoxyphenols	1		1		Methoxyphenols	1
Not Available			Naphthyridines	1		1		Naphthyridines	1
Not Available			Nitrogen mustard compounds	1		1		Nitrogen mustard compounds	1
Not Available			Phenylpyridines	1		1		Phenylpyridines	1
Not Available			Purine 2'-deoxyribonucleosides	1		1		Purine 2'-deoxyribonucleosides	1
Not Available			Pyranocoumarins	1		1		Pyranocoumarins	1
Not Available			Pyrazoles	1		1		Pyrazoles	1
Not Available			Pyrimidine 2',3'-dideoxyribonucleosides	1		1		Pyrimidine 2',3'-dideoxyribonucleosides	1
Not Available			Pyrrolidinylpyridines	1		1		Pyrrolidinylpyridines	1
Not Available			Pyrroloindoles	1		1		Pyrroloindoles	1
Not Available			Quinolones and derivatives	1		1		Quinolones and derivatives	1
Not Available			Quinone and hydroquinone lipids	1		1		Quinone and hydroquinone lipids	1
Not Available			Sesquiterpenoids	1		1		Sesquiterpenoids	1
Not Available			Steroidal glycosides	1		1		Steroidal glycosides	1
Not Available			Sulfated steroids	1		1		Sulfated steroids	1
Not Available			Tetraterpenoids	1		1		Tetraterpenoids	1
Not Available			Tricarboxylic acids and derivatives	1		1		Tricarboxylic acids and derivatives	1
Not Available			Trifluoromethylbenzenes	1		1		Trifluoromethylbenzenes	1
Not Available			Tryptamines and derivatives	1		1		Tryptamines and derivatives	1
Not Available			Tyrosols and derivatives	1		1		Tyrosols and derivatives	1
Not Available			Vitamin D and derivatives	1		1		Vitamin D and derivatives	1
Not Available			1-benzopyrans	2		43		1-benzopyrans	2
Not Available			Alcohols and polyols	2				Alcohols and polyols	2
Not Available			Diterpenoids	2				Diterpenoids	2
Not Available			Eicosanoids	2				Eicosanoids	2
Not Available			Fatty acid esters	2				Fatty acid esters	2
Not Available			Gamma butyrolactones	2				Gamma butyrolactones	2
Not Available			Glycerophosphocholines	2				Glycerophosphocholines	2
Not Available			Indoles	2				Indoles	2
Not Available			Lineolic acids and derivatives	2				Lineolic acids and derivatives	2
Not Available			Pterins and derivatives	2				Pterins and derivatives	2
Not Available			Pyridinecarboxylic acids and derivatives	2				Pyridinecarboxylic acids and derivatives	2
Not Available			Steroid lactones	2				Steroid lactones	2
1,4-dioxepanes	1		Terpene glycosides	2				Terpene glycosides	2
1-benzopyrans	2		Amines	3				Amines	3
1-benzopyrans			Arylsulfates	3				Arylsulfates	3
Alcohols and polyols	2		Imidazolidines	3				Imidazolidines	3
Alcohols and polyols			Triterpenoids	3				Triterpenoids	3
Alloxazines and isoalloxazines	1		Terpene lactones	4				Other	81
Amines	3		Carbonyl compounds	5				Carbonyl compounds	5
Amines			Purines and purine derivatives	5				Purines and purine derivatives	5
Amines			Fatty acids and conjugates	6				Fatty acids and conjugates	6
Amino acids, peptides, and analogues	37		Fatty acyl glycosides	7				Fatty acyl glycosides	7
Amino acids, peptides, and analogues			Carbohydrates and carbohydrate conjugates	11				Carbohydrates and carbohydrate conjugates	11
Amino acids, peptides, and analogues			Amino acids, peptides, and analogues	37				Amino acids, peptides, and analogues	37
Amino acids, peptides, and analogues			Not Available	55				Not Available	55
Amino acids, peptides, and analogues
Amino acids, peptides, and analogues
Amino acids, peptides, and analogues
Amino acids, peptides, and analogues
Amino acids, peptides, and analogues
Amino acids, peptides, and analogues
Amino acids, peptides, and analogues
Amino acids, peptides, and analogues
Amino acids, peptides, and analogues
Amino acids, peptides, and analogues
Amino acids, peptides, and analogues
Amino acids, peptides, and analogues
Amino acids, peptides, and analogues
Amino acids, peptides, and analogues
Amino acids, peptides, and analogues
Amino acids, peptides, and analogues
Amino acids, peptides, and analogues
Amino acids, peptides, and analogues
Amino acids, peptides, and analogues
Amino acids, peptides, and analogues
Amino acids, peptides, and analogues
Amino acids, peptides, and analogues
Amino acids, peptides, and analogues
Amino acids, peptides, and analogues
Amino acids, peptides, and analogues
Amino acids, peptides, and analogues
Amino acids, peptides, and analogues
Amino acids, peptides, and analogues
Amino acids, peptides, and analogues
Amino acids, peptides, and analogues
Amino acids, peptides, and analogues
Amino acids, peptides, and analogues
Amino acids, peptides, and analogues
Arylsulfates	3
Arylsulfates
Arylsulfates
Benzenetriols and derivatives	1
Benzylisoquinolines	1
Bile acids, alcohols and derivatives	1
Bilirubins	1
Biphenyls and derivatives	1
Carbazoles	1
Carbohydrates and carbohydrate conjugates	11
Carbohydrates and carbohydrate conjugates
Carbohydrates and carbohydrate conjugates
Carbohydrates and carbohydrate conjugates
Carbohydrates and carbohydrate conjugates
Carbohydrates and carbohydrate conjugates
Carbohydrates and carbohydrate conjugates
Carbohydrates and carbohydrate conjugates
Carbohydrates and carbohydrate conjugates
Carbohydrates and carbohydrate conjugates
Carbohydrates and carbohydrate conjugates
Carbonyl compounds	5
Carbonyl compounds
Carbonyl compounds
Carbonyl compounds
Carbonyl compounds
Cholestane steroids	1
Cinnamic acid esters	1
Diradylglycerols	1
Diterpenoids	1
Diterpenoids	2
Diterpenoids
Eicosanoids	2
Eicosanoids
Estrane steroids	1
Fatty acid esters	2
Fatty acid esters
Fatty acids and conjugates	6
Fatty acids and conjugates
Fatty acids and conjugates
Fatty acids and conjugates
Fatty acids and conjugates
Fatty acids and conjugates
Fatty acyl glycosides	7
Fatty acyl glycosides
Fatty acyl glycosides
Fatty acyl glycosides
Fatty acyl glycosides
Fatty acyl glycosides
Fatty acyl glycosides
Flavones	1
Flavonoid glycosides	1
Furanones	1
Gamma butyrolactones	2
Gamma butyrolactones
Glycerophosphates	1
Glycerophosphocholines	2
Glycerophosphocholines
Glycerophosphoethanolamines	1
Hydropyridines	1
Hydroxycinnamic acids and derivatives	1
Hydroxycoumarins	1
Imidazolidines	3
Imidazolidines
Imidazolidines
Indoles	2
Indoles
Indolyl carboxylic acids and derivatives	1
Lineolic acids and derivatives	2
Lineolic acids and derivatives
Methoxyphenols	1
Naphthyridines	1
Nitrogen mustard compounds	1
Phenylpyridines	1
Pterins and derivatives	2
Pterins and derivatives
Purine 2'-deoxyribonucleosides	1
Purines and purine derivatives	5
Purines and purine derivatives
Purines and purine derivatives
Purines and purine derivatives
Purines and purine derivatives
Pyranocoumarins	1
Pyrazoles	1
Pyridinecarboxylic acids and derivatives	2
Pyridinecarboxylic acids and derivatives
Pyrimidine 2',3'-dideoxyribonucleosides	1
Pyrrolidinylpyridines	1
Pyrroloindoles	1
Quinolones and derivatives	1
Quinone and hydroquinone lipids	1
Sesquiterpenoids	1
Steroid lactones	2
Steroid lactones
Steroidal glycosides	1
Sulfated steroids	1
Terpene glycosides	2
Terpene glycosides
Terpene lactones	4
Terpene lactones
Terpene lactones
Terpene lactones
Tetraterpenoids	1
Tricarboxylic acids and derivatives	1
Trifluoromethylbenzenes	1
Triterpenoids	3
Triterpenoids
Triterpenoids
Tryptamines and derivatives	1
Tyrosols and derivatives	1
Vitamin D and derivatives	1
