# Supplementary material for: Comparative analysis of bile metabolic profile in patients with biliary obstruction complicated by Clonorchis sinensis infection
Source: Front Cell Infect Microbiol. 2023 Sep 12;13:1254016. doi: 10.3389/fcimb.2023.1254016 (PMC10585366; doi:10.3389/fcimb.2023.1254016)
Supplement: Supplementary file 5 [file Table_2.xlsx]

## Sheet: KEGG拓扑统计 (1)
Table S3. List of metabolic pathways enriched by differentially expressed 211 metabolites in untargeted metabolomics.
Num	First Category	Second Category	Match_status	KEGG Compound ID	Metabolite ID	Metabolites	Pathway Desciption	Pathway_ID	Ratio_in_study	Ratio_in_pop	Impact_value	Pvalue_uncorrected	Pvalue_corrected
1	Metabolism	Metabolism of other amino acids	2|10	C00217;C00025	neg_2832	L-Glutamate	D-Glutamine and D-glutamate metabolism	map00471	2/42	4/280	0.617647	0.00279459	0.0122263
4	Metabolism	Biosynthesis of other secondary metabolites	4|18	C07481; C00385; C01762; C16361	pos_18971; neg_740; neg_3584; neg_14784	Caffeine; Xanthine; Xanthosine; 1,3,7-Trimethyluric acid	Caffeine metabolism	map00232	4/42	7/280	0.367841	8.52048e-06	9.94056e-05
4	Metabolism	Amino acid metabolism	4|28	C00158; C01042; C00025; C00152	neg_193; neg_727; neg_2832; neg_18738	Citric acid; N-acetylaspartate; L-Glutamate; L-Asparagine	Alanine, aspartate and glutamate metabolism	map00250	4/42	8/280	0.295652	5.31945e-05	0.000465452
2	Metabolism	Amino acid metabolism	2|23	C00077; C00025	pos_1242; neg_2832	L-Ornithine; L-Glutamate	Arginine biosynthesis	map00220	2/42	7/280	0.19059	0.0141881	0.055176
5	Metabolism	Amino acid metabolism	5|72	C00077; C00750; C00315; C00025; C03415	pos_1242; pos_21593; pos_21758; neg_2832; neg_18451	L-Ornithine; Spermine; Spermidine; L-Glutamate; N2-Succinyl-L-ornithine	Arginine and proline metabolism	map00330	5/42	15/280	0.1603	0.000162976	0.00114083
1	Metabolism	Metabolism of cofactors and vitamins	1|22	C00847	pos_20517	4-Pyridoxic acid	Vitamin B6 metabolism	map00750	1/42	2/280	0.154799	0.156616	0.249162
1	Metabolism	Metabolism of cofactors and vitamins	1|25	C00864	pos_75	Pantothenic Acid	Pantothenate and CoA biosynthesis	map00770	1/42	5/280	0.152236	0.173584	0.264149
1	Metabolism	Metabolism of cofactors and vitamins	1|9	C00445	neg_14789	5,10-Methenyltetrahydrofolic acid	One carbon pool by folate	map00670	1/42	5/280	0.142857	0.0713779	0.156139
2	Genetic Information Processing	Translation	2|52	C00025; C00152	neg_2832; neg_18738	L-Glutamate; L-Asparagine	Aminoacyl-tRNA biosynthesis	map00970	2/42	14/280	0.0810811	0.0591615	0.172554
5	Metabolism	Metabolism of other amino acids	5|38	C00077; C00750; C00315; C00025; C01419	pos_1242; pos_21593; pos_21758; neg_2832; neg_2970	L-Ornithine; Spermine; Spermidine; L-Glutamate; Cysteinylglycine	Glutathione metabolism	map00480	5/42	13/280	0.0803675	7.29658e-06	0.00012769
1	Metabolism	Carbohydrate metabolism	1|20	C00158	neg_193	Citric acid	Citrate cycle (TCA cycle)	map00020	1/42	1/280	0.0774748	0.144767	0.259838
3	Metabolism	Metabolism of other amino acids	3|25	C00864; C00750; C00315	pos_75; pos_21593; pos_21758	Pantothenic Acid; Spermine; Spermidine	beta-Alanine metabolism	map00410	3/42	6/280	0.0587071	0.000923275	0.00461637
5	Metabolism	Nucleotide metabolism	5|81	C00294; C00262; C00385; C00387; C01762	pos_1035; pos_20638; neg_740; neg_3401; neg_3584	Inosine; Hypoxanthine; Xanthine; Guanosine; Xanthosine	Purine metabolism	map00230	5/42	22/280	0.0456947	0.000281365	0.00164129
2	Metabolism	Amino acid metabolism	2|54	C01598; C05651	pos_19947; neg_4439	Melatonin; 5-Hydroxykynurenine	Tryptophan metabolism	map00380	2/42	22/280	0.0416667	0.0628437	0.157109
1	Metabolism	Xenobiotics biodegradation and metabolism	1|39	C16635	neg_4823	5'-Deoxy-5-fluorocytidine	Drug metabolism - other enzymes	map00983	2/42	5/280	0.0380435	0.240949	0.306662
1	Metabolism	Carbohydrate metabolism	1|53	C00191	pos_21520	D-Glucuronic acid	Pentose and glucuronate interconversions	map00040	1/42	3/280	0.0282849	0.291247	0.323608
1	Metabolism	Nucleotide metabolism	1|62	C00299	neg_17939	Uridine	Pyrimidine metabolism	map00240	1/42	8/280	0.0273589	0.315926	0.325218
2	Metabolism	Carbohydrate metabolism	2|53	C00158; C00025	neg_193; neg_2832	Citric acid; L-Glutamate	Glyoxylate and dicarboxylate metabolism	map00630	2/42	3/280	0.0211167	0.060997	0.164223
1	Metabolism	Metabolism of other amino acids	1|20	C00025	neg_2832	L-Glutamate	Taurine and hypotaurine metabolism	map00430	1/42	7/280	0.0166667	0.144767	0.259838
1	Metabolism	Metabolism of cofactors and vitamins	1|53	C02483	pos_12183	Gamma-Tocopherol	Ubiquinone and other terpenoid-quinone biosynthesis	map00130	1/42	6/280	0.00994431	0.291247	0.323608
2	Metabolism	Lipid metabolism	1|48	C04230	pos_704	LysoPC(20:4(8Z,11Z,14Z,17Z))	Glycerophospholipid metabolism	map00564	1/42	9/280	0.00910032	0.275052	0.320894
1	Metabolism	Carbohydrate metabolism	1|35	C00760	pos_8341	1,4-beta-D-Glucan	Starch and sucrose metabolism	map00500	1/42	4/280	0.00311275	0.22358	0.300973
1	Metabolism	Carbohydrate metabolism	2|43	C00191;C02670	pos_21520	D-Glucuronic acid	Ascorbate and aldarate metabolism	map00053	2/42	2/280	0.000701098	0.0432588	0.137642
1	Metabolism	Glycan biosynthesis and metabolism	1|2	C00401	neg_15714	Chondroitin	Glycosaminoglycan biosynthesis - chondroitin sulfate / dermatan sulfate	map00532	1/42	1/280	0	0.0168094	0.0588328
1	Metabolism	Metabolism of other amino acids	1|8	C00077	pos_1242	L-Ornithine	D-Arginine and D-ornithine metabolism	map00472	1/42	2/280	0	0.0639755	0.149276
1	Metabolism	Metabolism of cofactors and vitamins	1|17	C01007	pos_151	Riboflavin reduced	Riboflavin metabolism	map00740	1/42	1/280	0	0.12616	0.259741
1	Metabolism	Energy metabolism	1|19	C00025	neg_2832	L-Glutamate	Nitrogen metabolism	map00910	1/42	2/280	0	0.138677	0.26965
1	Metabolism	Lipid metabolism	1|21	C04475	neg_14894	1-alkyl-2-acylglycerophosphoethanolamine	Ether lipid metabolism	map00565	1/42	2/280	0	0.150746	0.251244
2	Metabolism	Metabolism of cofactors and vitamins	2|113	C05791;C00025	pos_12927; neg_2832	D-Urobilinogen; L-Glutamate	Porphyrin and chlorophyll metabolism	map00860	2/42	7/280	0	0.173647	0.253235
1	Metabolism	Amino acid metabolism	1|33	C00025	neg_2832	L-Glutamate	Histidine metabolism	map00340	2/42	9/280	0	0.214351	0.300092
1	Metabolism	Carbohydrate metabolism	1|39	C00025	neg_2832	L-Glutamate	Butanoate metabolism	map00650	1/42	2/280	0	0.240949	0.306662
1	Metabolism	Carbohydrate metabolism	1|45	C00191	pos_21520	D-Glucuronic acid	Inositol phosphate metabolism	map00562	1/42	1/280	0	0.264417	0.319124
1	Metabolism	Xenobiotics biodegradation and metabolism	1|55	C16551	neg_15679	Alcophosphamide	Drug metabolism - cytochrome P450	map00982	1/42	7/280	0	0.297213	0.315225
1	Metabolism	Biosynthesis of other secondary metabolites	1|76	C00025	neg_2832	L-Glutamate	Neomycin, kanamycin and gentamicin biosynthesis	map00524	1/42	1/280	0	0.344238	0.344238
1	Metabolism	Carbohydrate metabolism	1|107	C00191	pos_21520	D-Glucuronic acid	Amino sugar and nucleotide sugar metabolism	map00520	1/42	9/280	0	0.372885	0.362527
