# Supplementary material for: Comparative analysis of bile metabolic profile in patients with biliary obstruction complicated by Clonorchis sinensis infection
Source: Front Cell Infect Microbiol. 2023 Sep 12;13:1254016. doi: 10.3389/fcimb.2023.1254016 (PMC10585366; doi:10.3389/fcimb.2023.1254016)
Supplement: Supplementary file 6 [file Table_3.xlsx]

## Sheet: Sheet1
Table S4. List of metabolic pathways enriched by differentially expressed 17 metabolites in untargeted metabolomics.
RT, Retention time; VIP, Variable importance in the project; FC, Fold change; FDR-P values, Adjusted P values by false discovery rate method.
Metabolite	Metab ID	RT	M/Z	Formula	Library ID	Pretreatment Method ( Ionization Mode)	Vip	FC(OB-C.s vs. OB)	P_value	FDR-P	regulation	KEGG Pathway Description	KEGG Pathway ID	KEGG Compound First Category	KEGG Compound Second Category	KEGG Pathway First Category	KEGG Pathway Second Category	C01	C02	C03	C04	C05	C06	C07	C08	C09	C10	C11	C12	C13	C14	C15	C16	C17	C18	C19	C20	C21	C22	C23	C24	C25	F01	F02	F03	F04	F05	F06	F07
Cysteinylglycine	metab_23080	0.6777	199.015	C5H10N2O3S	HMDB0000078	neg	2.02739	0.875587	0.0003243	0.02147	down	Metabolic pathways;Glutathione metabolism	map01100;map00480	-	-	Metabolism;Metabolism	Global and overview maps;Metabolism of other amino acids	2091.43	12502	18203.3	2667.98	6766.75	4047.71	20465.4	21677.8	3001.91	8005.81	86099.6	5880.72	4721.56	5933.5	12598.1	5060.23	7810.61	97713.2	5400.74	7864.38	17002.1	21469.7	6480.95	14530.4	25145.6	4746.82	4995.73	0	1078.11	8547.28	0	0
L-Asparagine	metab_37346	0.5864	131.045	C4H8N2O3	HMDB0000168	neg	1.72044	0.877421	0.02798	0.1622	down	Metabolic pathways;Mineral absorption;Biosynthesis of amino acids;Alanine, aspartate and glutamate metabolism;Protein digestion and absorption;Aminoacyl-tRNA biosynthesis;Central carbon metabolism in cancer	map01100;map04978;map01230;map00250;map04974;map00970;map05230	Peptides	Amino acids	Metabolism;Organismal Systems;Metabolism;Metabolism;Organismal Systems;Genetic Information Processing;Human Diseases	Global and overview maps;Digestive system;Global and overview maps;Amino acid metabolism;Digestive system;Translation;Cancers: Overview	33909.6	10815.3	13145.4	35286.2	11254.9	9339.39	1763.03	544.3	1671.31	6246.97	16989	75046.6	119510	20747.7	1324.4	39606.6	40589	17709.4	424462	6645.83	13490.1	15325.9	5608.23	13786.7	16148.5	0	1023.34	358038	0	1959.36	12768.2	10048.7
N2-Succinyl-L-ornithine	metab_37082	0.6777	231.098	C9H16N2O5	HMDB0001199	neg	1.63732	0.907348	0.03176	0.1737	down	Metabolic pathways;Arginine and proline metabolism	map01100;map00330	-	-	Metabolism;Metabolism	Global and overview maps;Amino acid metabolism	199131	29215.1	14565.2	141922	22068.6	124577	10900.6	37560.1	5589.72	70729.1	14449.4	239372	1.05605e+06	346278	16174.2	173624	139845	12629.2	312954	107010	42881.7	16210	98999.3	33342.1	18643.1	0	6090.36	270802	40962.5	1339.51	83099.2	21185.5
1,3,7-Trimethyluric acid	metab_33626	3.8186	191.058	C8H10N4O3	HMDB0002123	neg	1.54007	0.914616	0.002783	0.05391	down	Caffeine metabolism	map00232	-	-	Metabolism	Biosynthesis of other secondary metabolites	4751.32	3737.38	9652.85	4204.94	6320.25	17803.1	31391.7	11684.5	5406.42	6269.24	3627.42	28630.9	2163.12	24659.6	4739.98	8533.87	9858.9	2064.37	3138.78	9012.05	7720.32	16891.9	8087.23	5107.96	18784.4	8277.74	3552.46	2221.9	6089.91	971.74	17083.4	2502.81
Citric acid	metab_20416	0.7771	191.019	C6H8O7	HMDB0000094	neg	1.81435	0.92951	0.007513	0.08663	down	Metabolic pathways;Glyoxylate and dicarboxylate metabolism;2-Oxocarboxylic acid metabolism;Carbon metabolism;Biosynthesis of amino acids;Alanine, aspartate and glutamate metabolism;Glucagon signaling pathway;Citrate cycle (TCA cycle);Central carbon metabolism in cancer;Taste transduction	map01100;map00630;map01210;map01200;map01230;map00250;map04922;map00020;map05230;map04742	Organic acids	Carboxylic acids	Metabolism;Metabolism;Metabolism;Metabolism;Metabolism;Metabolism;Organismal Systems;Metabolism;Human Diseases;Organismal Systems	Global and overview maps;Carbohydrate metabolism;Global and overview maps;Global and overview maps;Global and overview maps;Amino acid metabolism;Endocrine system;Carbohydrate metabolism;Cancers: Overview;Sensory system	3.52079e+06	3.89208e+06	6.17051e+06	3.10133e+06	2.31677e+06	4.68266e+06	8.86873e+06	787981	1.36008e+06	4.31676e+06	4.89781e+06	152520	7.21519e+06	7.59152e+06	5.017e+06	5.21083e+06	2.84353e+06	6.85352e+06	1.24471e+07	5.00429e+06	3.29746e+06	6.16642e+06	6.61526e+06	4.37263e+06	6.69191e+06	5.20307e+06	714427	1.04254e+07	2.67878e+06	2.36421e+06	2.85737e+06	3.17191e+06
L-Glutamate	metab_22955	0.5939	146.045	C5H9NO4	-	neg	1.13607	0.956693	0.04346	0.2006	down	Carbon metabolism;Arginine and proline metabolism;Arginine biosynthesis;Alanine, aspartate and glutamate metabolism;Phospholipase D signaling pathway;Ferroptosis;Glyoxylate and dicarboxylate metabolism;Taurine and hypotaurine metabolism;Proximal tubule bicarbonate reclamation;D-Glutamine and D-glutamate metabolism;ABC transporters;Porphyrin and chlorophyll metabolism;Neuroactive ligand-receptor i…	map01200;map00330;map00220;map00250;map04072;map04216;map00630;map00430;map04964;map00471;map02010;map00860;map04080;map05016;map05014;map04727;map04742;map04723;map05031;map04721;map04720;map01100;map00480;map04540;map01210;map00340;map00524;map01230;map04068;map05034;map04724;map05030;map00650;map00910;map04974;map04713;map00970;map05230;map05033;map04730	Peptides;-;Peptides;Hormones and transmitters	Amino acids;-;Amino acids;Neurotransmitters	Metabolism;Metabolism;Metabolism;Metabolism;Environmental Information Processing;Cellular Processes;Metabolism;Metabolism;Organismal Systems;Metabolism;Environmental Information Processing;Metabolism;Environmental Information Processing;Human Diseases;Human Diseases;Organismal Systems;Organismal Systems;Organismal Systems;Human Diseases;Organismal Systems;Organismal Systems;Metabolism;Metabolism;…	Global and overview maps;Amino acid metabolism;Amino acid metabolism;Amino acid metabolism;Signal transduction;Cell growth and death;Carbohydrate metabolism;Metabolism of other amino acids;Excretory system;Metabolism of other amino acids;Membrane transport;Metabolism of cofactors and vitamins;Signaling molecules and interaction;Neurodegenerative diseases;Neurodegenerative diseases;Nervous system;…	834755	165468	204856	520904	149182	403116	219594	265835	126306	265363	392698	1.3738e+06	771653	799201	316756	1.01984e+06	589763	356930	1.73895e+06	357760	272464	249548	321037	213640	292043	75524.1	91655.1	1.10418e+06	66902.5	104472	1.15146e+06	375842
N-acetylaspartate	metab_20935	0.7771	174.04	C6H9NO5	-	neg	1.10958	0.957641	0.04652	0.2075	down	Metabolic pathways;Alanine, aspartate and glutamate metabolism	map01100;map00250	-	-	Metabolism;Metabolism	Global and overview maps;Amino acid metabolism	121782	321802	200038	409291	427921	362246	122691	131500	29918.6	113964	62353.4	398978	366496	189762	256939	131092	454708	75476.6	560494	304349	395375	244546	303214	334039	244166	129258	56348.5	575563	202445	140014	331850	74432.3
Xanthine	metab_20948	0.7771	151.025	C5H4N4O2	HMDB0000292	neg	1.67539	1.10233	0.01039	0.1014	up	Metabolic pathways;Purine metabolism;Caffeine metabolism	map01100;map00230;map00232	-	-	Metabolism;Metabolism;Metabolism	Global and overview maps;Nucleotide metabolism;Biosynthesis of other secondary metabolites	85979.9	26824	92798.5	69556.7	107557	41869	13535.9	1.70934e+06	164827	41291.2	6725.18	40842.3	515873	293851	56473.6	99914.3	83142.6	4617.5	0	42656.6	21260.8	97291.6	45109.6	19690.6	102259	26267.8	175889	876.945	681519	37396.5	559777	1.09752e+06
Guanosine	metab_23477	1.065	282.084	C10H13N5O5	HMDB0000133	neg	2.1052	1.17396	0.002715	0.05367	up	Metabolic pathways;Purine metabolism	map01100;map00230	Nucleic acids	Nucleosides	Metabolism;Metabolism	Global and overview maps;Nucleotide metabolism	4647.54	26951.5	16514.7	5990.47	3167.04	0	8014.12	27095.2	24554	3394.46	122.525	408.388	52297.5	1750.32	676.133	4030.64	6168.62	778.355	943.099	272.178	5623.98	13487	721.798	8038.09	9109.22	4241.92	13306.9	1836.79	5035.95	43599.1	43190.3	37516.4
Xanthosine	metab_23650	1.3873	283.068	C10H12N4O6	HMDB0000299	neg	2.63797	1.42349	0.01185	0.1072	up	Metabolic pathways;Purine metabolism;Caffeine metabolism	map01100;map00230;map00232	-	-	Metabolism;Metabolism;Metabolism	Global and overview maps;Nucleotide metabolism;Biosynthesis of other secondary metabolites	181.804	2664.44	1333.15	0	0	0	0.0065	3006.23	943.65	603.818	3317.42	19.7426	3636.93	4151.87	226.12	217.826	0	3488.6	956.706	641.56	77.4159	302.754	981.553	108.216	531.367	51916.7	1027.92	2846.11	23444.4	2100.93	5603.69	23283.2
L-Ornithine	metab_1226	0.4929	133.097	C5H12N2O2	-	pos	1.02137	0.932918	0.04591	0.2152	down	Metabolic pathways;Arginine biosynthesis;2-Oxocarboxylic acid metabolism;D-Arginine and D-ornithine metabolism;ABC transporters;Arginine and proline metabolism;Glutathione metabolism;Biosynthesis of amino acids	map01100;map00220;map01210;map00472;map02010;map00330;map00480;map01230	Peptides	Amino acids	Metabolism;Metabolism;Metabolism;Metabolism;Environmental Information Processing;Metabolism;Metabolism;Metabolism	Global and overview maps;Amino acid metabolism;Global and overview maps;Metabolism of other amino acids;Membrane transport;Amino acid metabolism;Metabolism of other amino acids;Global and overview maps	356147	84370	52455.5	80984	38424.5	149566	19357.4	40200.5	77134.1	95193.6	87612.1	503700	169025	322782	47263.6	293562	77067.3	100436	885966	154853	66932.9	51762.7	161898	69863.6	52985	188.06	65841.8	1.02852e+06	35118	15351.2	78222.1	160149
Pantothenic Acid	metab_74	1.6988	220.118	C9H17NO5	HMDB0000210	pos	1.54753	0.947041	0.004598	0.09737	down	Metabolic pathways;Pantothenate and CoA biosynthesis;beta-Alanine metabolism;Vitamin digestion and absorption	map01100;map00770;map00410;map04977	Vitamins and Cofactors	Vitamins	Metabolism;Metabolism;Metabolism;Organismal Systems	Global and overview maps;Metabolism of cofactors and vitamins;Metabolism of other amino acids;Digestive system	305943	958029	1.0779e+06	277896	833338	185637	834700	724211	700080	368357	1.15824e+06	883192	140644	462189	324754	245931	221841	1.70131e+06	170410	206091	556593	829215	169346	789548	854100	392781	706825	275900	591367	678878	139970	421624
Inosine	metab_1020	1.0879	291.07	C10H12N4O5	HMDB0000195	pos	1.66988	1.11573	0.01141	0.1343	up	Metabolic pathways;Purine metabolism	map01100;map00230	-	-	Metabolism;Metabolism	Global and overview maps;Nucleotide metabolism	1909.73	9855.13	13292	13508.5	17681.9	37663.6	35523.4	22169.3	23392.2	11184.4	843.687	537.273	107157	1626.42	6323.31	5800.7	11300.9	2685.78	8141.42	23744.6	2995.06	17304.3	37076.4	4533.55	15979.9	34344.8	33342	0	48980	41074.1	135384	200654
Hypoxanthine	metab_19090	1.0955	137.046	C5H4N4O	HMDB0000157	pos	1.75156	1.11702	0.002156	0.07401	up	Metabolic pathways;Purine metabolism	map01100;map00230	-	-	Metabolism;Metabolism	Global and overview maps;Nucleotide metabolism	33469.7	35162.8	33061.3	29679.9	30325.3	7355.61	67554.7	92219.5	60551.4	26392.6	15703.2	5837.54	227330	28142	21000.7	31781.5	27925.7	21320.6	0	9013.49	14699.3	32049	11683	18279.9	29418.7	54977.3	96633.9	595.202	85907.8	168546	138841	225047
Spermine	metab_19956	0.5455	203.223	C10H26N4	HMDB0001256	pos	1.69088	1.17178	0.01599	0.1468	up	Metabolic pathways;Arginine and proline metabolism;Glutathione metabolism;Bile secretion;beta-Alanine metabolism	map01100;map00330;map00480;map04976;map00410	-	-	Metabolism;Metabolism;Metabolism;Organismal Systems;Metabolism	Global and overview maps;Amino acid metabolism;Metabolism of other amino acids;Digestive system;Metabolism of other amino acids	0	885.805	7365.07	5494.03	4562.74	2914.47	653.006	121974	988.284	345.135	284.517	0	0	0	288.573	0	2503.55	668.723	4253.83	1451.81	1440.33	6708.92	2388.88	1851.67	6580.06	1033.38	7121.45	692.511	4996	1579.45	14787.6	96748.8
Caffeine	metab_17585	2.6719	195.088	C8H10N4O2	HMDB0001847	pos	2.04953	1.19659	0.003955	0.09405	up	Metabolic pathways;Caffeine metabolism	map01100;map00232	-	-	Metabolism;Metabolism	Global and overview maps;Biosynthesis of other secondary metabolites	8273.23	1141.01	0	573.023	1741.73	2312.92	767.036	908.693	1621.03	229.848	3598.23	3260.22	2663.96	866.149	0	6429.98	1353.47	739.802	4362.36	1669.79	1592.67	0	2057.1	742.243	306.214	5.60636e+06	13304.4	4753.5	4042.08	890257	145993	3130.01
Spermidine	metab_20117	0.5004	146.165	C7H19N3	HMDB0001257	pos	2.49385	1.30837	0.0003675	0.04571	up	Metabolic pathways;Glutathione metabolism;Arginine and proline metabolism;ABC transporters;Bile secretion;beta-Alanine metabolism	map01100;map00480;map00330;map02010;map04976;map00410	-	-	Metabolism;Metabolism;Metabolism;Environmental Information Processing;Organismal Systems;Metabolism	Global and overview maps;Metabolism of other amino acids;Amino acid metabolism;Membrane transport;Digestive system;Metabolism of other amino acids	0	298.212	385.244	2283	11443.9	0	0	6162.83	0	762.117	475.238	0	157.853	1131.26	478.781	0	1926.43	501.523	609.989	258.149	1336.37	0	0	573.448	0	5271.71	2741.25	0	2103.37	2122.6	10519.4	22646.6
																															HMDB Superclass	HMDB Class
																															Organoheterocyclic compounds	Imidazopyrimidines
																															Organoheterocyclic compounds	Imidazopyrimidines
																															Organic acids and derivatives	Carboxylic acids and derivatives
																															Organic acids and derivatives	Carboxylic acids and derivatives
																															Nucleosides, nucleotides, and analogues	Purine nucleosides
																															Organoheterocyclic compounds	Imidazopyrimidines
																															Nucleosides, nucleotides, and analogues	Purine nucleosides
																															Organic acids and derivatives	Carboxylic acids and derivatives
																															-	-
																															-	-
																															Organic acids and derivatives	Carboxylic acids and derivatives
																															-	-
																															Organic oxygen compounds	Organooxygen compounds
																															Organic nitrogen compounds	Organonitrogen compounds
																															Organic nitrogen compounds	Organonitrogen compounds
																															Organoheterocyclic compounds	Imidazopyrimidines
																															Nucleosides, nucleotides, and analogues	Purine nucleosides
[truncated: 16 more columns]

## Sheet: Sheet2
ID	Regulate	KEGG Pathway ID	KEGG Pathway Description	KEGG Compound ID	Library ID	Mode	KEGG Compound First Category	KEGG Compound Second Category	KEGG Pathway First Category	KEGG Pathway Second Category	HMDB Superclass	HMDB Class	M/Z	Adducts	Formula	Retention time	CAS ID	HMDB Subclass	C01	C02	C03	C04	C05	C06	C07	C08	C09	C10	C11	C12	C13	C14	C15	C16	C17	C18	C19	C20	C21	C22	C23	C24	C25	F01	F02	F03	F04	F05	F06
pos_75	down	map01100;map00770;map00410;map04977	Metabolic pathways;Pantothenate and CoA biosynthesis;beta-Alanine metabolism;Vitamin digestion and absorption	C00864			Vitamins and Cofactors	Vitamins	Metabolism;Metabolism;Metabolism;Organismal Systems	Global and overview maps;Metabolism of cofactors and vitamins;Metabolism of other amino acids;Digestive system	Organic oxygen compounds	Organooxygen compounds		M+H, M+Na, M+H-H2O, M+H-2H2O		1.6988	79-83-4	Alcohols and polyols
pos_1035	up	map01100;map00230	Metabolic pathways;Purine metabolism	C00294			-	-	Metabolism;Metabolism	Global and overview maps;Nucleotide metabolism	Nucleosides, nucleotides, and analogues	Purine nucleosides		M+H, 2M+Na, M+Na		1.0879	58-63-9	Not Available
pos_1242	down	map01100;map00220;map01210;map00472;map02010;map00330;map00480;map01230	Metabolic pathways;Arginine biosynthesis;2-Oxocarboxylic acid metabolism;D-Arginine and D-ornithine metabolism;ABC transporters;Arginine and proline metabolism;Glutathione metabolism;Biosynthesis of amino acids	C00077			Peptides	Amino acids	Metabolism;Metabolism;Metabolism;Metabolism;Environmental Information Processing;Metabolism;Metabolism;Metabolism	Global and overview maps;Amino acid metabolism;Global and overview maps;Metabolism of other amino acids;Membrane transport;Amino acid metabolism;Metabolism of other amino acids;Global and overview maps	-	-		M+H-H2O, M+H		0.4929	-	-
pos_18971	up	map01100;map00232	Metabolic pathways;Caffeine metabolism	C07481			-	-	Metabolism;Metabolism	Global and overview maps;Biosynthesis of other secondary metabolites	Organoheterocyclic compounds	Imidazopyrimidines		M+H		2.6719	1958-08-02	Purines and purine derivatives
pos_20638	up	map01100;map00230	Metabolic pathways;Purine metabolism	C00262			-	-	Metabolism;Metabolism	Global and overview maps;Nucleotide metabolism	Organoheterocyclic compounds	Imidazopyrimidines		M+H		1.0955	68-94-0	Purines and purine derivatives
pos_21593	up	map01100;map00330;map00480;map04976;map00410	Metabolic pathways;Arginine and proline metabolism;Glutathione metabolism;Bile secretion;beta-Alanine metabolism	C00750			-	-	Metabolism;Metabolism;Metabolism;Organismal Systems;Metabolism	Global and overview maps;Amino acid metabolism;Metabolism of other amino acids;Digestive system;Metabolism of other amino acids	Organic nitrogen compounds	Organonitrogen compounds		M+H		0.5455	71-44-3	Amines
pos_21758	up	map01100;map00480;map00330;map02010;map04976;map00410	Metabolic pathways;Glutathione metabolism;Arginine and proline metabolism;ABC transporters;Bile secretion;beta-Alanine metabolism	C00315			-	-	Metabolism;Metabolism;Metabolism;Environmental Information Processing;Organismal Systems;Metabolism	Global and overview maps;Metabolism of other amino acids;Amino acid metabolism;Membrane transport;Digestive system;Metabolism of other amino acids	Organic nitrogen compounds	Organonitrogen compounds		M+H		0.5004	124-20-9	Amines
neg_193	down	map01100;map00630;map01210;map01200;map01230;map00250;map04922;map00020;map05230;map04742	Metabolic pathways;Glyoxylate and dicarboxylate metabolism;2-Oxocarboxylic acid metabolism;Carbon metabolism;Biosynthesis of amino acids;Alanine, aspartate and glutamate metabolism;Glucagon signaling pathway;Citrate cycle (TCA cycle);Central carbon metabolism in cancer;Taste transduction	C00158			Organic acids	Carboxylic acids	Metabolism;Metabolism;Metabolism;Metabolism;Metabolism;Metabolism;Organismal Systems;Metabolism;Human Diseases;Organismal Systems	Global and overview maps;Carbohydrate metabolism;Global and overview maps;Global and overview maps;Global and overview maps;Amino acid metabolism;Endocrine system;Carbohydrate metabolism;Cancers: Overview;Sensory system	Organic acids and derivatives	Carboxylic acids and derivatives		M-H2O-H, M-H, M+Na-2H		0.7771	77-92-9	Tricarboxylic acids and derivatives
neg_727	down	map01100;map00250	Metabolic pathways;Alanine, aspartate and glutamate metabolism	C01042			-	-	Metabolism;Metabolism	Global and overview maps;Amino acid metabolism	-	-		M-H2O-H, M-H		0.7771	-	-
neg_740	up	map01100;map00230;map00232	Metabolic pathways;Purine metabolism;Caffeine metabolism	C00385			-	-	Metabolism;Metabolism;Metabolism	Global and overview maps;Nucleotide metabolism;Biosynthesis of other secondary metabolites	Organoheterocyclic compounds	Imidazopyrimidines		M+FA-H, M-H		0.7771	69-89-6	Purines and purine derivatives
neg_2832	down	map01200;map00330;map00220;map00250;map04072;map04216;map00630;map00430;map04964;map00471;map02010;map00860;map04080;map05016;map05014;map04727;map04742;map04723;map05031;map04721;map04720;map01100;map00480;map04540;map01210;map00340;map00524;map01230;map04068;map05034;map04724;map05030;map00650;map00910;map04974;map04713;map00970;map05230;map05033;map04730	Carbon metabolism;Arginine and proline metabolism;Arginine biosynthesis;Alanine, aspartate and glutamate metabolism;Phospholipase D signaling pathway;Ferroptosis;Glyoxylate and dicarboxylate metabolism;Taurine and hypotaurine metabolism;Proximal tubule bicarbonate reclamation;D-Glutamine and D-glutamate metabolism;ABC transporters;Porphyrin and chlorophyll metabolism;Neuroactive ligand-receptor i…	C00217;C00302;C00025			Peptides;-;Peptides;Hormones and transmitters	Amino acids;-;Amino acids;Neurotransmitters	Metabolism;Metabolism;Metabolism;Metabolism;Environmental Information Processing;Cellular Processes;Metabolism;Metabolism;Organismal Systems;Metabolism;Environmental Information Processing;Metabolism;Environmental Information Processing;Human Diseases;Human Diseases;Organismal Systems;Organismal Systems;Organismal Systems;Human Diseases;Organismal Systems;Organismal Systems;Metabolism;Metabolism;…	Global and overview maps;Amino acid metabolism;Amino acid metabolism;Amino acid metabolism;Signal transduction;Cell growth and death;Carbohydrate metabolism;Metabolism of other amino acids;Excretory system;Metabolism of other amino acids;Membrane transport;Metabolism of cofactors and vitamins;Signaling molecules and interaction;Neurodegenerative diseases;Neurodegenerative diseases;Nervous system;…	-	-		M-H		0.5939	-	-
neg_2970	down	map01100;map00480	Metabolic pathways;Glutathione metabolism	C01419			-	-	Metabolism;Metabolism	Global and overview maps;Metabolism of other amino acids	Organic acids and derivatives	Carboxylic acids and derivatives		M+Na-2H		0.6777	19246-18-5	Amino acids, peptides, and analogues
neg_3401	up	map01100;map00230	Metabolic pathways;Purine metabolism	C00387			Nucleic acids	Nucleosides	Metabolism;Metabolism	Global and overview maps;Nucleotide metabolism	Nucleosides, nucleotides, and analogues	Purine nucleosides		M-H		1.065	118-00-3	Not Available
neg_3584	up	map01100;map00230;map00232	Metabolic pathways;Purine metabolism;Caffeine metabolism	C01762			-	-	Metabolism;Metabolism;Metabolism	Global and overview maps;Nucleotide metabolism;Biosynthesis of other secondary metabolites	Nucleosides, nucleotides, and analogues	Purine nucleosides		M-H		1.3873	146-80-5	Not Available
neg_14784	down	map00232	Caffeine metabolism	C16361			-	-	Metabolism	Biosynthesis of other secondary metabolites	Organoheterocyclic compounds	Imidazopyrimidines		M-H2O-H		3.8186	5415-44-1	Purines and purine derivatives
neg_18451	down	map01100;map00330	Metabolic pathways;Arginine and proline metabolism	C03415			-	-	Metabolism;Metabolism	Global and overview maps;Amino acid metabolism	Organic acids and derivatives	Carboxylic acids and derivatives		M-H		0.6777	899816-95-6	Amino acids, peptides, and analogues
neg_18738	down	map01100;map04978;map01230;map00250;map04974;map00970;map05230	Metabolic pathways;Mineral absorption;Biosynthesis of amino acids;Alanine, aspartate and glutamate metabolism;Protein digestion and absorption;Aminoacyl-tRNA biosynthesis;Central carbon metabolism in cancer	C00152			Peptides	Amino acids	Metabolism;Organismal Systems;Metabolism;Metabolism;Organismal Systems;Genetic Information Processing;Human Diseases	Global and overview maps;Digestive system;Global and overview maps;Amino acid metabolism;Digestive system;Translation;Cancers: Overview	Organic acids and derivatives	Carboxylic acids and derivatives		M-H		0.5864	70-47-3	Amino acids, peptides, and analogues
[truncated: 17 more columns]
